# Supplementary material for: High CO2/hypoxia-induced softening of persimmon fruit is modulated by DkERF8/16 and DkNAC9 complexes
Source: J Exp Bot. 2020 Jan 12;71(9):2690–700. doi: 10.1093/jxb/eraa009 (PMC7210769; doi:10.1093/jxb/eraa009)
Supplement: eraa009_suppl_supplementary_table_S3 [file eraa009_suppl_supplementary_table_s3.xlsx]

## Sheet: Table S3
Supplementary Table S3. The expression of 227 DEGs in response to different treatments （the C, CO2 and C1O2 means CK, CO2 and CO2+1-MCP treatments respectively).
ID	sample_fpkm(C4A)	sample_fpkm(C4B)	sample_fpkm(C4C)	sample_fpkm(CO24A)	sample_fpkm(CO24B)	sample_fpkm(CO24C)	sample_fpkm(C1O24A)	sample_fpkm(C1O24B)	sample_fpkm(C1O24C)	UP_DOWN_REGULATION(CO24vsC4)	log2FC(CO24vsC4)	q value(CO24vsC4)	UP_DOWN_REGULATION(C1O24vsCO24)	log2FC(C1O24vsCO24)	q value(C1O24vsCO24)	UP_DOWN_REGULATION(C1O24vsC4)	log2FC(C1O24vsC4)	q value(C1O24vsC4)
Cluster-16487.113667	0	0	0	28.26	0	0	0	0	0	UP	21.609	6.6953e-06	DOWN	-20.742	5.6674e-07	FALSE	NA	NA
Cluster-16487.205423	0	0	0	1173.86	461.16	386.65	4.26	0	5.16	UP	17.578	1.4239e-31	DOWN	-8.1496	5.1803e-05	FALSE	9.3685	0.59029
Cluster-16487.41804	0	0	0	243.47	139.26	57	0	0	0	UP	14.572	5.7674e-21	DOWN	-14.475	5.2031e-15	FALSE	NA	NA
Cluster-16487.207034	0	0	0	389.5	169.26	80.9	3.05	2.25	0	UP	14.288	2.0747e-19	DOWN	-7.2024	0.00017874	FALSE	7.0338	0.23201
Cluster-16487.217792	0	0	0	162.96	93.09	17.64	0.03	0	1.64	UP	14.129	2.5648e-17	DOWN	-7.7748	0.00090827	FALSE	6.2719	0.73324
Cluster-16487.217807	0	0	0	123.69	38.77	43.41	0.52	0.33	0.6	UP	13.417	7.6414e-18	DOWN	-7.4917	4.0264e-14	FALSE	5.87	0.057261
Cluster-16487.16334	0	0	0	597.15	267.36	199.91	3.04	0.79	5.93	UP	13.36	3.2644e-18	DOWN	-7.1373	6.0523e-11	FALSE	6.1555	0.070509
Cluster-16487.32150	0	0	0	131.7	34.21	24.84	0.18	0	0.12	UP	13.36	7.1111e-16	DOWN	-9.7074	1.3273e-11	FALSE	3.5405	0.99948
Cluster-16487.199239	0	0	0	127.44	30.93	8.85	0	0	0	UP	13.082	3.6862e-13	DOWN	-12.978	2.5932e-09	FALSE	NA	NA
Cluster-16487.3044	0	0	0	62.03	26.54	19.43	0.48	0	0.34	UP	12.938	7.87e-17	DOWN	-7.3835	2.5352e-07	FALSE	5.4797	0.86192
Cluster-16487.3013	0	0	0	256.31	103.82	52.83	0	0	1.03	UP	12.797	2.8259e-15	DOWN	-9.0639	3.9443e-07	FALSE	3.6035	0.99948
Cluster-16487.2984	0.03	0	0	105.8	33.59	14.92	0.42	0.23	0.4	UP	12.771	1.555e-14	DOWN	-7.5876	5.901e-11	FALSE	5.1202	0.0923
Cluster-16487.20789	0	0.05	0	126.8	48.9	22.29	0.4	0.52	0.47	UP	12.443	2.0615e-14	DOWN	-7.4892	1.098e-11	FALSE	4.8965	0.15471
Cluster-16487.2946	0	0	0	92.81	28.57	4.82	0.26	0.31	0.18	UP	12.232	3.8267e-11	DOWN	-7.775	2.6224e-07	FALSE	4.4029	0.93634
Cluster-16487.205433	0	0	0	246.3	151.09	91	0	0	0	UP	12.196	1.5213e-15	DOWN	-12.106	1.1071e-11	FALSE	NA	NA
Cluster-16487.218342	0	0	0	58.76	19.83	12.66	0.24	0.51	0.13	UP	12.174	1.2656e-13	DOWN	-7.0207	2.576e-08	FALSE	5.1235	0.49237
Cluster-16487.51031	0	0	0	67.65	8.6	3.94	0	0	0.46	UP	11.862	6.0382e-05	DOWN	-7.9766	0.0014621	FALSE	3.772	0.99948
Cluster-16487.217884	0	0	0	69.44	33.19	24.92	0.58	0.21	0.28	UP	11.499	1.9831e-13	DOWN	-7.122	6.621e-11	FALSE	4.3197	0.99948
Cluster-16487.2993	0	0	0	67.99	16.44	2.25	0.55	0.21	0	UP	11.24	0.00025462	DOWN	-7.2397	0.00084473	FALSE	3.9438	0.99948
Cluster-1332.0	0	0	0	67.98	23.01	6.18	0.51	0.47	0.64	UP	11.199	5.725e-10	DOWN	-6.2715	8.9263e-06	FALSE	4.8619	0.53145
Cluster-16487.141627	0	0.12	0	116.51	48.71	17.73	0	0	0	UP	10.923	4.2014e-15	DOWN	-13.358	9.9303e-12	FALSE	-2.6162	0.99948
Cluster-16487.218476	0	0	0	50.84	19.48	10.29	0.21	0.5	0.32	UP	10.822	1.6473e-10	DOWN	-6.6566	3.7666e-07	FALSE	4.1386	0.99948
Cluster-16487.217768	0	0	0	210.91	83.94	37.1	1.01	2.67	0.49	UP	10.565	1.0385e-09	DOWN	-6.4796	2.0232e-05	FALSE	4.0828	0.99948
Cluster-16487.200871	0.22	0	0	143.23	59.84	22.6	0	1.28	0	UP	10.347	0.00012254	DOWN	-7.6612	0.022606	FALSE	2.6341	0.99948
Cluster-16487.2923	0	0.65	0	413.41	108.65	112.07	1.43	0	0.95	UP	10.309	3.4312e-14	DOWN	-8.4269	1.5391e-09	FALSE	1.6924	0.99948
Cluster-16487.217769	0	0	0	136.13	55.74	20.43	0.39	2.12	0.75	UP	10.304	5.9438e-09	DOWN	-6.233	8.5504e-05	FALSE	4.0623	0.99948
Cluster-16487.2918	0.41	0	0	273.11	81.06	43.25	0.35	0	1.03	UP	10.278	8.383e-14	DOWN	-8.6037	3.9251e-08	FALSE	1.5436	0.99948
Cluster-16487.20090	0.3	0	0.22	239.8	154.48	73.99	3.74	10.08	2.36	UP	10.005	1.2856e-12	DOWN	-4.9877	8.5504e-05	FALSE	4.9806	0.082517
Cluster-16487.17045	0	0	0.16	78.06	41.31	11.74	0.96	0.43	0.56	UP	9.8341	3.599e-13	DOWN	-6.4022	3.8212e-08	FALSE	3.4001	0.60544
Cluster-16487.198222	0	0	0	51.76	26.18	28.73	0.6	1.33	0.57	UP	9.611	1.7993e-09	DOWN	-5.6204	1.9123e-06	FALSE	4.007	0.99948
Cluster-16487.194357	0.05	0	0.15	69.96	34.39	14.97	0	0.75	0.36	UP	9.4182	1.0004e-15	DOWN	-7.0011	3.1762e-05	FALSE	2.4479	0.99948
Cluster-16487.2504	0	0	0.24	90.81	12.91	13	0	0	0.12	UP	9.1905	1.5096e-06	DOWN	-9.094	9.1128e-05	FALSE	0.038361	0.99948
Cluster-16487.200872	0	0.47	1.05	486.03	147.95	74.13	6.66	2.64	5.58	UP	9.1352	2.6869e-14	DOWN	-5.9655	5.5672e-07	FALSE	3.1048	0.22264
Cluster-16487.13726	1.02	0.64	0.29	493.07	249.51	127.27	2.2	5.18	2.11	UP	9.0478	2.6675e-29	DOWN	-6.7942	5.901e-11	FALSE	2.2016	0.23201
Cluster-16487.218187	0	0	0	144.96	25.74	66.15	0	0	0	UP	8.9766	1.2607e-06	DOWN	-8.8977	7.6169e-05	FALSE	NA	NA
Cluster-16487.40631	0	0	0	76	51.48	27.19	0	2.08	1.35	UP	8.9519	1.8446e-07	DOWN	-5.6244	0.00057078	FALSE	3.3546	0.99948
Cluster-16487.2821	0.03	0.23	0.21	119.69	42.74	19.5	0.86	0.98	1.21	UP	8.8787	7.6185e-18	DOWN	-6.2622	2.0376e-08	FALSE	2.5554	0.14911
Cluster-16487.6960	0	0	1.01	245.84	74.93	96.13	2.61	0.14	4.71	UP	8.874	2.9217e-12	DOWN	-6.193	2.4149e-05	FALSE	2.6709	0.99948
Cluster-16487.217770	0	0	0	88.01	27.08	22.05	0	0	0.69	UP	8.8035	2.633e-06	DOWN	-7.7499	0.00076563	FALSE	1.0001	0.99948
Cluster-16487.217961	0.19	0.02	0.22	102.27	34.79	21.3	0.64	0.34	0.73	UP	8.7822	5.5741e-19	DOWN	-6.9224	1.1236e-10	FALSE	1.7973	0.95664
Cluster-16487.195901	0.31	0.33	0.15	179.35	59.82	16.51	2.16	2.3	1.61	UP	8.6735	9.0033e-14	DOWN	-5.7399	2.2953e-05	FALSE	2.8786	0.10528
Cluster-16487.3093	0.3	0.21	0	107.15	33.46	20.93	0.3	0.47	1	UP	8.662	1.9405e-12	DOWN	-6.8697	4.0207e-08	FALSE	1.6993	0.99948
Cluster-16487.13725	0.75	0.61	0.67	423.63	141.83	87.99	3.82	1.77	2.31	UP	8.6225	2.6411e-26	DOWN	-6.7437	1.4828e-10	FALSE	1.8219	0.076537
Cluster-16487.192025	0.17	0	0.14	63.17	16.14	16.9	0.17	0.95	0.76	UP	8.6087	4.0266e-08	DOWN	-5.982	3.1419e-05	FALSE	2.6036	0.99948
Cluster-16487.36993	0.09	0.11	0.06	52.72	20.29	8.48	0.1	0.39	0.56	UP	8.5411	5.1533e-13	DOWN	-6.5772	6.4447e-07	FALSE	1.8907	0.99948
Cluster-16487.175715	0.14	0.29	0	86.83	16.31	19.6	0.85	0	0.9	UP	8.5324	2.1356e-09	DOWN	-6.5471	6.9949e-05	FALSE	1.8386	0.99948
Cluster-16487.6962	0	0.62	0.94	290.19	88.01	111.81	2.27	1.13	2.65	UP	8.525	1.0395e-15	DOWN	-6.6936	5.1568e-12	FALSE	1.784	0.99948
Cluster-16487.131756	3.86	0.91	1.42	1081.77	526.6	196.75	5.84	33.91	10.77	UP	8.4718	4.7992e-21	DOWN	-5.4196	0.00012917	FALSE	2.9964	0.10305
Cluster-16487.165003	2.8	2.65	0.59	889.8	462.59	282.51	9.36	17.12	6.3	UP	8.3527	3.4367e-23	DOWN	-5.8647	1.4972e-08	FALSE	2.438	0.26503
Cluster-16487.18728	0	0	0	54.72	14.75	16.19	0.62	0	0.62	UP	8.2599	2.5119e-05	DOWN	-6.3812	0.0050111	FALSE	1.7627	0.99948
Cluster-16487.137674	6.15	5.79	3.5	2171.38	828.39	539.39	21.22	12.02	17.43	UP	8.1154	3.0191e-26	DOWN	-6.4754	2.147e-11	FALSE	1.5882	0.073335
Cluster-16487.16932	0	1.29	0	140.35	83.73	41.13	4.48	6.61	8.12	UP	7.8786	0.017013	DOWN	-4.0879	8.5504e-05	FALSE	3.7546	0.59217
Cluster-16487.150594	0.41	0.05	0	59.19	14.67	9.03	0.45	0	0.34	UP	7.8449	1.5302e-08	DOWN	-7.1509	1.1782e-05	FALSE	0.59063	0.99948
Cluster-16487.137673	0.51	0	0.21	88.87	29.47	18.64	0.65	0.48	0	UP	7.8387	6.4427e-12	DOWN	-7.1655	1.1081e-05	FALSE	0.6331	0.99948
Cluster-16487.154212	0.14	0.14	0.2	58.54	18.96	13.52	0.27	0	0.25	UP	7.8341	3.3376e-10	DOWN	-7.7936	5.558e-07	FALSE	-0.040266	0.99948
Cluster-16487.217898	0	0.58	0.97	188.87	61.41	58.48	3.3	1.37	3.77	UP	7.8059	2.2807e-13	DOWN	-5.5457	2.6224e-07	FALSE	2.2111	0.95742
Cluster-16487.47144	0.1	0.22	0.2	56.56	19.14	23.17	0.52	0.24	0.7	UP	7.7134	7.7247e-14	DOWN	-6.3574	9.8936e-09	FALSE	1.3047	0.99948
Cluster-16487.150766	0	1.03	0.26	134.45	63.77	26.21	5.9	2.8	6.95	UP	7.6827	2.3074e-08	DOWN	-4.2178	0.00060663	FALSE	3.4083	0.32455
Cluster-16487.175712	0	0	13.2	1650.06	439.05	421.4	72.83	34.39	18.91	UP	7.4809	2.5291e-05	DOWN	-4.2333	0.019845	FALSE	3.2631	0.99948
Cluster-16487.73010	0	0	0	74.45	31	29.12	0	0	0	UP	7.469	0.00027316	DOWN	-7.3841	0.0032926	FALSE	NA	NA
Cluster-16487.2967	0	1.97	0	171.28	33.01	57.84	1.64	0	1.78	UP	7.42	0.00021631	DOWN	-6.5089	0.0047743	FALSE	0.80696	0.99948
Cluster-16487.218079	0.3	0.31	0	50.47	18.31	6.86	0.45	1.02	0.68	UP	7.3288	1.9715e-07	DOWN	-5.4574	0.00020531	FALSE	1.795	0.99948
Cluster-16487.76399	0	0	1.58	193.11	29.19	68.26	1.97	0	2.17	UP	7.2847	0.00045274	DOWN	-6.3773	0.0086327	FALSE	0.80538	0.99948
Cluster-16487.150765	0.73	0	0.68	104.19	33.44	33	2.74	0.97	1.3	UP	7.2071	8.5873e-09	DOWN	-5.4446	3.6686e-07	FALSE	1.7062	0.99948
Cluster-16487.10400	0.56	0	0.18	56.69	15.99	10.47	1.53	1.5	2.59	UP	7.1396	9.4362e-09	DOWN	-4.2617	0.0021796	FALSE	2.8153	0.40421
Cluster-16487.28057	1.04	1.04	0.6	189.03	78.66	37.26	1.42	2.11	2.67	UP	7.101	5.6344e-17	DOWN	-5.9694	3.4637e-08	FALSE	1.0776	0.99948
Cluster-16487.92657	0.56	1.1	0.1	116.65	46.62	27.08	0.75	0.98	1.18	UP	7.0366	5.074e-12	DOWN	-6.3784	6.8311e-10	FALSE	0.60488	0.99948
Cluster-16487.217844	0	0.41	1.26	105.89	20.86	52.18	1.18	0.05	1.86	UP	6.987	7.1026e-08	DOWN	-6.2245	6.9949e-05	FALSE	0.7171	0.99948
Cluster-16487.155309	8.79	5.01	9.6	1271.12	740.22	472.45	17.48	29.02	14.21	UP	6.9432	1.6053e-20	DOWN	-5.3885	1.6785e-07	FALSE	1.5061	0.99948
Cluster-16487.218170	0.4	0.52	0.66	101.56	33.87	12.97	0.3	0.69	0.45	UP	6.868	3.5506e-11	DOWN	-7.0339	1.4642e-07	FALSE	-0.23313	0.99948
Cluster-16487.76397	0.46	0.99	0.3	102.58	28.7	34.31	1.26	0.21	0.99	UP	6.7915	2.8917e-14	DOWN	-6.4518	4.519e-08	FALSE	0.28658	0.99948
Cluster-16487.207615	6.5	2.79	2.71	563.83	305.22	197.45	2.5	7.93	8.91	UP	6.7422	3.5599e-13	DOWN	-5.9412	2.5187e-07	FALSE	0.74947	0.99948
Cluster-16487.27705	0	0	0	45.48	53.17	16.16	0	0	0	UP	6.6443	0.0060213	DOWN	-6.5495	0.035521	FALSE	NA	NA
Cluster-16487.90877	2.93	1.27	2.07	325.56	116.34	60.63	2.49	3.34	6.75	UP	6.6242	1.299e-14	DOWN	-5.6954	7.6813e-07	FALSE	0.86678	0.99948
Cluster-16487.16370	2.5	2.07	1.64	226.29	161.67	146.81	4.14	6.01	2.71	UP	6.6142	3.1285e-27	DOWN	-5.5437	3.6481e-11	FALSE	1.0271	0.99948
Cluster-16487.172096	1.97	0.72	1.48	229.78	49.31	66.92	2.56	0.67	1.29	UP	6.6131	1.4459e-08	DOWN	-6.5321	6.4131e-06	FALSE	0.028579	0.99948
Cluster-16487.124578	0.85	0.89	0.26	91.11	42.31	25.22	2.82	3.61	3.18	UP	6.5732	2.733e-14	DOWN	-4.3529	2.9804e-05	FALSE	2.1727	0.12309
Cluster-16487.44741	1.17	1.41	1.4	174.11	78.27	58.71	4.11	9.01	4.57	UP	6.541	1.0431e-20	DOWN	-4.4047	6.1473e-05	FALSE	2.0869	0.06136
Cluster-16487.87733	1.89	2.69	0.87	235	98.87	86.95	2.81	0.96	2.49	UP	6.5176	7.4988e-16	DOWN	-6.3788	5.7826e-11	FALSE	0.087851	0.99948
Cluster-16487.157746	1.16	0	1.97	138.01	56.83	44.71	2.46	3.4	5.77	UP	6.5166	5.4221e-07	DOWN	-4.6905	5.6019e-06	FALSE	1.7689	0.99948
Cluster-16487.181122	0.54	0.68	0.87	95.33	39.52	19.35	1.3	3	1.75	UP	6.4762	1.7985e-12	DOWN	-4.9617	7.0435e-05	FALSE	1.4529	0.99948
Cluster-16487.44740	1.96	1.71	0.57	189.91	67.78	28.11	4.41	1.71	3.66	UP	6.4087	2.7524e-10	DOWN	-5.2564	3.5297e-05	FALSE	1.0974	0.99948
Cluster-16487.133248	0.69	0	0.91	69.95	31.28	5.94	3.21	2.01	2.23	UP	6.3594	4.612e-06	DOWN	-4.1932	0.0093657	FALSE	2.0929	0.96892
Cluster-16487.194640	0.38	0.48	0.34	50.64	16.98	3.35	0.51	1	0.6	UP	6.232	3.3381e-08	DOWN	-5.4435	0.00046956	FALSE	0.71956	0.99948
Cluster-16487.192651	0	2.68	1.23	118.6	48.25	87.32	8.69	2.42	16.93	UP	6.1867	5.3852e-08	DOWN	-3.4352	0.014993	FALSE	2.6936	0.90701
Cluster-16487.136657	0	40.54	68.74	4715.39	1193.63	1243.37	126.25	92.99	330.11	UP	6.1757	2.0512e-06	DOWN	-3.8216	0.014363	FALSE	2.3042	0.98566
Cluster-16487.171506	0.56	0.29	0.68	56.66	15.76	13.79	1.77	1.22	3.44	UP	6.1383	7.5541e-07	DOWN	-4.1446	0.0074126	FALSE	1.9387	0.99948
Cluster-16487.150596	5.05	2.37	3.67	356.4	202.58	73.86	8.52	16.21	6.81	UP	6.1142	1.4278e-13	DOWN	-4.5706	0.00021728	FALSE	1.484	0.77119
Cluster-16487.177916	1.09	0.38	0.45	66.83	21.95	15.29	0.9	1.12	0.94	UP	6.103	2.939e-10	DOWN	-5.479	1.8378e-06	FALSE	0.56641	0.99948
Cluster-16487.144190	0	6.89	0	194.41	89.59	80.34	5.46	3.69	9.2	UP	6.0981	0.00086828	DOWN	-4.5466	0.0052082	FALSE	1.3935	0.99948
Cluster-16487.106735	3.56	1.85	2.37	200.76	141.19	117.36	4.81	4.21	2.19	UP	6.0732	4.7444e-24	DOWN	-5.5724	1.3273e-11	FALSE	0.45616	0.99948
Cluster-16487.17394	0.06	0.09	0.09	8.81	3.08	1.33	0.06	0.11	0.32	UP	6.0551	2.2736e-07	DOWN	-5.1223	0.0017182	FALSE	0.87084	0.99948
Cluster-16487.150597	16.7	9.9	6.77	1135.77	410.79	212.14	24.57	19.92	23.04	UP	6.0215	1.4837e-11	DOWN	-5.0242	7.9725e-06	FALSE	0.94119	0.99948
Cluster-16487.9001	3.42	2.44	1.96	253.66	81.17	64.66	1.62	1.79	4.09	UP	5.9501	2.9776e-13	DOWN	-6.1011	1.9767e-08	FALSE	-0.20343	0.99948
Cluster-16487.45806	2.51	1.6	1.41	145.99	77.66	58.48	6.98	3.94	4.84	UP	5.8985	1.5914e-18	DOWN	-4.4715	3.6738e-07	FALSE	1.3781	0.31424
Cluster-16487.84635	45.72	38.04	33.06	3521.83	1286.99	801.45	186.16	56.4	192.58	UP	5.8664	1.8299e-13	DOWN	-4.051	0.0023862	FALSE	1.7566	0.11363
Cluster-16487.41884	0.96	0	1.35	64.15	36.72	20.9	2.6	0	2.67	UP	5.8573	0.00016737	DOWN	-4.7966	0.0082684	FALSE	1.0121	0.99948
Cluster-16487.122944	25.14	8.93	26.72	1804.28	813.78	452.21	78.69	99.02	61	UP	5.85	1.1474e-07	DOWN	-3.5063	0.039031	FALSE	2.2949	0.75804
Cluster-16487.144187	0.56	0.71	1.14	74.35	16.49	21.03	1.56	0.22	1.28	UP	5.8121	2.3239e-10	DOWN	-5.5902	4.3319e-05	FALSE	0.17178	0.99948
Cluster-16487.206067	2.99	3.45	2.71	250.04	101.91	72.98	6.56	4.78	6.81	UP	5.7897	2.5993e-15	DOWN	-4.8911	3.8141e-07	FALSE	0.84807	0.6363
Cluster-16487.174811	2.72	3.81	2.69	258.83	101.91	52.48	3.04	0.81	3.5	UP	5.7654	2.9011e-12	DOWN	-6.2064	1.0848e-07	FALSE	-0.49729	0.99948
Cluster-16487.150593	16.48	18.91	17.57	1422.58	652.47	326.9	39.39	67.7	28.98	UP	5.7592	2.8897e-11	DOWN	-4.1117	0.0051348	FALSE	1.5913	0.94374
Cluster-16487.211725	1.49	1.45	2.02	128.86	56.5	42.27	3.53	3.64	2.79	UP	5.7567	3.3268e-15	DOWN	-4.8215	5.2594e-07	FALSE	0.87786	0.99948
Cluster-16487.75946	1.01	1.47	1.32	99.93	47.04	21.32	2.08	4.25	1.64	UP	5.7406	9.5191e-13	DOWN	-4.6839	0.00015513	FALSE	1.0011	0.99948
Cluster-16487.118825	1.28	0.45	1.77	77.71	32.19	53.3	3.82	0.72	3.68	UP	5.7283	5.3513e-15	DOWN	-4.6247	2.2633e-05	FALSE	1.0656	0.99948
Cluster-16487.35380	0.71	0.8	0.7	55.06	23.76	18.78	0.6	1.34	0.61	UP	5.7257	1.659e-14	DOWN	-5.5153	1.6954e-07	FALSE	0.15624	0.99948
Cluster-16487.55001	1.17	0.78	0.21	55.91	25.71	11.58	1.3	0.74	0.59	UP	5.7224	3.0412e-08	DOWN	-5.5235	4.7687e-06	FALSE	0.13824	0.99948
Cluster-16487.150595	18	19.47	15.85	1403.87	389.83	311.76	35.37	8.89	36.85	UP	5.5935	1.9656e-11	DOWN	-5.1087	6.9116e-05	FALSE	0.42623	0.99948
Cluster-16487.53586	4.92	1.55	3.21	228.25	77.67	54.63	3.46	12.86	6.28	UP	5.5561	1.2968e-07	DOWN	-4.1067	0.015362	FALSE	1.3984	0.99948
Cluster-16487.85877	8	2.55	2.16	292.63	127.36	50.23	14.35	10.7	9.6	UP	5.5007	2.496e-08	DOWN	-4.0989	0.0013469	FALSE	1.3414	0.97947
Cluster-16487.165388	0.58	0.7	0.64	50.86	11.81	7.61	0	0	1.01	UP	5.4994	1.0504e-06	DOWN	-6.5385	0.0084545	FALSE	-1.1162	0.99948
Cluster-16487.131617	3.11	8.58	9.89	453.98	234.83	80.01	33.65	27.34	28.47	UP	5.4363	9.188e-09	DOWN	-3.3892	0.019325	FALSE	1.9848	0.099955
Cluster-16487.168142	1.97	1.25	0.89	83.05	37.99	27.27	2.58	1.82	2.57	UP	5.4126	8.322e-12	DOWN	-4.7286	9.4657e-07	FALSE	0.63528	0.99948
Cluster-16487.28461	0.73	0.84	0.65	43.07	22.6	8.76	1.84	2.35	2.47	UP	5.3395	9.3934e-11	DOWN	-3.8072	0.0020521	FALSE	1.476	0.10799
Cluster-16487.80669	58.5	58.97	60.23	2846.81	1792.19	1187.59	77.25	127.83	79.4	UP	5.2503	1.5914e-18	DOWN	-4.5761	3.4825e-07	FALSE	0.62648	0.99948
Cluster-16487.150591	60.55	53.9	43.72	3018.11	1247.32	583.19	100.64	80.92	92.77	UP	5.2191	4.4549e-10	DOWN	-4.423	0.00013235	FALSE	0.7387	0.92558
Cluster-16487.129389	10.77	9.3	6.89	532.84	209.8	67.69	4.04	15.45	9.14	UP	5.2085	2.9368e-08	DOWN	-5.1278	0.00033016	FALSE	0.021535	0.99948
Cluster-16487.123593	4.1	4.54	3.4	225.55	83.18	57.69	15.32	20.48	13.02	UP	5.1989	1.4748e-09	DOWN	-3.1542	0.045711	FALSE	1.9922	0.080674
Cluster-16487.76400	3.19	1.1	2.72	137.52	19.05	53.8	3.16	0	3.82	UP	5.179	2.2415e-07	DOWN	-5.3243	0.018787	FALSE	-0.19379	0.99948
Cluster-16487.166119	18.54	14.77	15.11	918.33	372.22	118.89	48.43	62.61	42.38	UP	5.1672	3.5034e-08	DOWN	-3.4748	0.046424	FALSE	1.6307	0.0689
Cluster-16487.187922	3.27	2.52	3.53	167.28	68.07	39.6	3.89	6.52	5.22	UP	5.152	2.7642e-08	DOWN	-4.3921	0.00052397	FALSE	0.6977	0.99948
Cluster-16487.79000	5.06	5.63	4.76	260.05	119.55	75.93	18.3	2.55	12.83	UP	5.1372	3.1674e-11	DOWN	-4.1076	0.0038801	FALSE	0.97451	0.99948
Cluster-16487.120204	8.69	6.14	12.32	478.36	172.06	142.91	24.36	11.54	18.85	UP	5.1152	2.8412e-08	DOWN	-4.0563	0.00093839	FALSE	1.0015	0.99948
Cluster-16487.122946	23.72	18.96	16.92	980.79	456.03	214.54	68.63	55.94	62.81	UP	5.0549	5.466e-09	DOWN	-3.2882	0.022483	FALSE	1.7095	0.085832
Cluster-16487.118826	6.29	5.42	3.95	191.81	136.82	117.97	14.2	21.5	9.45	UP	5.0111	9.3582e-21	DOWN	-3.5198	0.00014626	FALSE	1.4511	0.45778
Cluster-16487.15914	2.76	1.7	1.98	93.89	57.98	22.3	0.52	2.19	1.01	UP	5.0104	1.3243e-06	DOWN	-5.7136	0.00011548	FALSE	-0.7493	0.99948
Cluster-16487.93086	5.1	0	5.29	181.09	39.2	54.38	3.64	0.79	7.91	UP	4.9783	0.00027372	DOWN	-4.8174	0.0032926	FALSE	0.10024	0.99948
Cluster-16487.37080	1.4	1.8	1.05	62.09	25.97	21.11	5.66	2.72	2.43	UP	4.965	1.3467e-07	DOWN	-3.5837	0.0086928	FALSE	1.3311	0.99948
Cluster-16487.143217	2.27	1.32	1.46	68.19	36.27	27.58	6.4	9.17	5.65	UP	4.9614	4.0262e-11	DOWN	-2.8765	0.026463	FALSE	2.0355	0.10688
Cluster-16487.207164	2.74	1.95	2.19	100.7	42.17	36.87	4.74	3.99	4.77	UP	4.9566	1.0086e-12	DOWN	-4.0564	2.0302e-05	FALSE	0.85001	0.56597
Cluster-16487.62899	3.22	3.14	2.95	151.9	54.99	26.21	4.87	6.25	5.42	UP	4.9405	2.3074e-08	DOWN	-4.1589	0.0013773	FALSE	0.72184	0.99948
Cluster-16487.53587	2.78	3.14	2.07	117.79	54.68	30.29	1.66	8.48	2.8	UP	4.9322	1.0464e-09	DOWN	-4.2029	0.007303	FALSE	0.67759	0.99948
Cluster-16487.128358	0.99	1.16	1	51.47	11.01	17.2	2.78	0.96	4.31	UP	4.9286	4.0463e-09	DOWN	-3.7064	0.019325	FALSE	1.1722	0.99948
Cluster-16487.168141	2.05	2.73	2.14	90.43	54.98	33.97	4.28	4.41	4.64	UP	4.9182	7.2253e-12	DOWN	-4.0282	1.6005e-05	FALSE	0.83933	0.99948
Cluster-16487.144192	4.59	2.96	3.12	163.53	59.63	42.46	3.34	1.55	3.9	UP	4.9125	3.0969e-08	DOWN	-5.2485	5.1334e-06	FALSE	-0.38536	0.99948
Cluster-16487.130386	4.98	5.81	4.84	192.54	106.32	112.74	10.56	11.32	10.16	UP	4.9075	7.5817e-19	DOWN	-3.9434	2.5352e-07	FALSE	0.92332	0.50546
Cluster-16487.208750	0	0.9	2.83	60.94	11.67	25.55	0.83	0	3.6	UP	4.9043	0.00093365	DOWN	-4.8496	0.026166	FALSE	0.0062859	0.99989
Cluster-16487.66058	9.44	12.59	9.11	461.83	182.35	129.71	14.95	11.09	15.09	UP	4.8925	1.7493e-10	DOWN	-4.5722	5.2933e-06	FALSE	0.26875	0.99948
Cluster-16487.169453	2.63	2.91	2.18	90.27	66.52	35.47	6.24	7.15	7.17	UP	4.8443	5.3204e-13	DOWN	-3.486	0.000196	FALSE	1.3082	0.27356
Cluster-16487.198613	2.03	1.44	1.59	71.62	30.13	17.49	1.23	2.63	0.19	UP	4.835	6.6671e-09	DOWN	-5.1262	0.0015614	FALSE	-0.34391	0.99948
Cluster-16487.95405	1.54	2.41	1.35	68.92	32.17	21.47	2.42	3.47	1.85	UP	4.7731	6.2846e-10	DOWN	-4.2724	7.3834e-05	FALSE	0.45073	0.99948
Cluster-16487.73712	8.69	9.81	12.2	388.86	142.07	159.85	13.87	8.03	15.41	UP	4.7233	3.2251e-11	DOWN	-4.5245	2.0272e-06	FALSE	0.15197	0.99948
Cluster-16487.81549	5.16	2.5	6.16	166.01	88.16	40.4	1.7	5.69	0.97	UP	4.6873	4.4715e-08	DOWN	-5.3173	0.00014626	FALSE	-0.68409	0.99948
Cluster-16487.128931	42.13	42.09	52.11	1645.49	656.37	677.31	65.46	30.73	66.31	UP	4.6818	5.4402e-12	DOWN	-4.504	1.7187e-06	FALSE	0.1291	0.99948
Cluster-16487.69551	19.8	26.29	28.63	991.26	352.47	229.38	73.71	21.31	93.98	UP	4.6762	1.6333e-08	DOWN	-3.4511	0.036992	FALSE	1.1654	0.99948
Cluster-16487.123592	11.92	9.22	11.39	399.42	140.66	145.64	26.65	13.17	40.66	UP	4.6507	2.2287e-10	DOWN	-3.4401	0.0069422	FALSE	1.1593	0.68632
Cluster-16487.76298	3.05	2.67	2.22	98.1	42.61	21.54	2.54	3.1	2.55	UP	4.6262	6.1401e-07	DOWN	-4.5929	0.00016447	FALSE	-0.027312	0.99948
Cluster-16487.161883	5.68	5.4	4.84	185.59	98.02	43.29	8.33	10.19	5.02	UP	4.6195	5.4066e-09	DOWN	-4.0779	0.00076302	FALSE	0.48442	0.99948
Cluster-16487.191449	5.13	3.69	6.98	156.94	113.92	61.31	7.22	14.39	3.29	UP	4.595	3.4365e-09	DOWN	-3.81	0.0095475	FALSE	0.74267	0.99948
Cluster-16487.91028	73.41	57.1	55.42	2227.26	740.4	713.51	184.7	90.66	181.85	UP	4.5682	2.9646e-09	DOWN	-3.3218	0.0095003	FALSE	1.1947	0.2
Cluster-16487.42382	4.3	5.56	4.41	153.12	84.98	47.97	9.99	12.86	4.66	UP	4.5563	6.11e-10	DOWN	-3.6249	0.005116	FALSE	0.88007	0.99948
Cluster-16487.159268	2.7	2.84	2.79	91.88	46.63	24.5	2.33	1.92	1.6	UP	4.5426	8.7678e-09	DOWN	-5.1114	5.558e-07	FALSE	-0.62834	0.99948
Cluster-16487.69563	3.92	3.81	4.94	132.89	74.74	39.33	12.77	7.72	12.35	UP	4.5327	3.0726e-10	DOWN	-3.2421	0.0049004	FALSE	1.2336	0.094014
Cluster-16487.173254	3.61	2.72	4.28	115.77	49.81	23.35	8.79	8.23	6.58	UP	4.4334	4.8169e-07	DOWN	-3.3278	0.022576	FALSE	1.0417	0.72417
Cluster-16487.118823	1.86	2.85	2.34	53.04	23.65	56.27	5.01	2.21	7.06	UP	4.3649	9.0033e-14	DOWN	-3.4772	0.00046137	FALSE	0.86282	0.99948
Cluster-16487.150760	21.84	20.7	20.53	637.28	271.47	170.34	39.07	49.32	38.37	UP	4.3603	1.3577e-08	DOWN	-3.3953	0.0064341	FALSE	0.91151	0.57343
Cluster-16487.202792	1.75	2.5	1.79	66.43	26.19	7.59	2.7	3.9	3.09	UP	4.354	2.5927e-05	DOWN	-3.7154	0.026205	FALSE	0.57701	0.99948
Cluster-16487.21052	1.71	2.51	2.78	64.48	34.23	21.45	1.87	3.43	4.65	UP	4.3352	5.9449e-09	DOWN	-3.895	0.00051032	FALSE	0.38711	0.99948
Cluster-16487.153941	3.14	2.44	2.67	76.92	40.9	20.06	4.19	7.73	2.89	UP	4.3149	2.262e-08	DOWN	-3.4884	0.01476	FALSE	0.77242	0.99948
Cluster-16487.119158	2.56	2.03	2.14	56.31	34.21	22.74	2.96	4.93	2.83	UP	4.2967	4.725e-11	DOWN	-3.6633	0.0003232	FALSE	0.58304	0.99948
Cluster-16487.96617	9.9	5.76	7.25	213.82	90	74.54	12.42	9.22	17.69	UP	4.2953	2.0157e-08	DOWN	-3.5747	0.001201	FALSE	0.66986	0.99948
Cluster-16487.144077	2.82	2.46	3.19	72.96	36.32	32.23	5.37	4.73	4.96	UP	4.2875	1.2324e-11	DOWN	-3.5318	8.8464e-05	FALSE	0.70698	0.75864
Cluster-16487.63805	6.39	6.2	4.86	148.41	72.69	71.15	5.19	10.56	7.25	UP	4.2777	8.4414e-12	DOWN	-3.9277	5.3746e-05	FALSE	0.30709	0.99948
Cluster-16487.69985	4.31	4.27	3.45	94.75	53.2	57.29	11.18	4.53	8.71	UP	4.2685	1.3308e-12	DOWN	-3.3396	0.00030829	FALSE	0.88871	0.99948
Cluster-16487.95155	24.19	45.16	57.02	1186.39	600.25	179.24	38.33	58.51	12.51	UP	4.2211	7.7568e-05	DOWN	-4.0458	0.043329	FALSE	0.11691	0.99948
Cluster-16487.70482	7.59	7.8	6.6	184.86	102.77	56.67	4.94	10.07	4.09	UP	4.2096	3.1704e-09	DOWN	-4.4404	6.2755e-05	FALSE	-0.28051	0.99948
Cluster-16487.36263	2.78	2.81	2.96	62.77	29.89	42.31	9.01	9.55	5.35	UP	4.1658	1.6808e-13	DOWN	-2.7437	0.012474	FALSE	1.3863	0.21953
Cluster-16487.142322	7.29	6.4	8.52	193.54	75.55	61.1	12.7	7.7	14.76	UP	4.1557	4.8119e-08	DOWN	-3.5752	0.0018832	FALSE	0.5271	0.99948
Cluster-16487.118697	6.17	5.31	5.88	141.96	92.55	19.96	6.74	11.6	3.05	UP	4.1444	8.6242e-06	DOWN	-3.8391	0.026103	FALSE	0.2447	0.99948
Cluster-16487.121682	10.87	11.68	12.18	263.96	146.55	112.49	16.23	15.46	6.91	UP	4.1321	3.5727e-11	DOWN	-4.0321	6.2641e-05	FALSE	0.053712	0.99948
Cluster-16487.181586	0.44	0.35	0.34	7.42	5.3	5.16	1.3	1.09	0.67	UP	4.1312	1.4032e-11	DOWN	-2.7944	0.0049004	FALSE	1.2966	0.85329
Cluster-16487.14277	3.29	2.55	1.39	57.78	28.65	19.01	5.49	7.79	5.75	UP	4.1043	2.9541e-07	DOWN	-2.7634	0.047581	FALSE	1.2917	0.63147
Cluster-16487.63804	11.14	10.1	9.92	236.18	111.28	113.4	10.71	10.13	9.94	UP	4.1019	4.0394e-11	DOWN	-4.1943	3.8141e-07	FALSE	-0.1376	0.99948
Cluster-16487.111667	9.39	8.36	8.92	231.45	72.61	76.98	15.38	10.73	14.24	UP	4.0972	1.3576e-07	DOWN	-3.5831	0.0020372	FALSE	0.46399	0.99948
Cluster-16487.59669	6.51	6.01	6.73	160.86	76.59	34.14	14.5	13.96	14.56	UP	4.0928	7.9221e-07	DOWN	-2.9935	0.045416	FALSE	1.0404	0.060511
Cluster-16487.182632	5.44	6.03	7.77	151.55	72.17	52.69	9.82	6.77	10.46	UP	4.0866	1.5163e-08	DOWN	-3.6757	0.00025981	FALSE	0.35805	0.99948
Cluster-16487.97232	55.61	60.9	60.37	1568.82	549.74	282.9	32.24	26.13	19.43	UP	4.0569	8.8904e-06	DOWN	-5.2715	4.3969e-06	FALSE	-1.2734	0.16761
Cluster-16487.96702	21.74	18.11	19.54	459.88	233.74	94.76	9.58	20.18	8.06	UP	3.9984	2.9169e-06	DOWN	-4.6127	0.00032565	FALSE	-0.67353	0.99948
Cluster-16487.177349	9.12	11.8	9.34	228.32	85	88.16	16.78	5.51	19.25	UP	3.9681	5.722e-08	DOWN	-3.6318	0.0036057	FALSE	0.28652	0.99948
Cluster-16487.147604	6.75	4.38	5.78	116.25	58.3	52.13	5.82	12.49	4.3	UP	3.9651	1.4129e-09	DOWN	-3.5625	0.0039296	FALSE	0.35878	0.99948
Cluster-16487.54813	6.33	6.2	8.17	163.23	63.74	36.6	8.22	5.4	7.16	UP	3.9515	3.5428e-06	DOWN	-4.0232	0.0005908	FALSE	-0.12983	0.99948
Cluster-16487.143011	34.15	34.93	29.02	741.24	303.78	216.85	43.36	57.33	41.99	UP	3.9421	3.2232e-07	DOWN	-3.4512	0.0041943	FALSE	0.44006	0.99948
Cluster-16487.35797	1.66	3.98	4.24	71.21	38.4	17.97	4.67	5.32	1.05	UP	3.9338	3.1845e-05	DOWN	-3.7844	0.023935	FALSE	0.097019	0.99948
Cluster-16487.48365	7.29	5.82	5.21	125.15	65.84	45.82	16.32	11.64	16.11	UP	3.9247	1.7173e-08	DOWN	-2.7417	0.021613	FALSE	1.1322	0.12198
Cluster-16487.69986	3.97	4.14	4.64	70.72	30.78	73.58	8.32	3.39	10.23	UP	3.9139	5.7847e-13	DOWN	-3.269	0.0014321	FALSE	0.61747	0.99948
Cluster-16487.37074	9.5	11.85	9.55	215.67	98.51	82.56	12.42	17.64	11.87	UP	3.9139	2.7298e-08	DOWN	-3.5173	0.0010851	FALSE	0.34917	0.99948
Cluster-16487.75897	2.21	2.68	1.94	41.71	27.78	16.55	2.13	1.86	3.67	UP	3.8608	4.6369e-08	DOWN	-3.7988	9.6926e-05	FALSE	0.014749	0.99948
Cluster-16487.132447	4.57	4.29	3.41	81.58	31.05	31.33	6.82	2.65	10.92	UP	3.7881	3.9066e-07	DOWN	-3.1826	0.030562	FALSE	0.55508	0.99948
Cluster-16487.155456	2.89	4.28	4.57	77.79	40.3	16.31	7.71	5.36	4.42	UP	3.7845	1.982e-05	DOWN	-3.2647	0.023378	FALSE	0.46062	0.99948
Cluster-16487.157969	12.43	12.51	8.88	234.56	87.85	54.51	11.92	13.04	11.44	UP	3.7508	1.8761e-05	DOWN	-3.7021	0.003028	FALSE	-0.0055988	0.99948
Cluster-16487.37079	12.71	13.05	12.38	259.56	77.78	93.34	12.56	4.01	12.88	UP	3.7494	2.9598e-06	DOWN	-4.2332	0.00041364	FALSE	-0.53158	0.99948
Cluster-16487.178887	4.35	3.74	3	68.41	33.95	23.79	3.94	4.89	5.33	UP	3.7437	6.1339e-07	DOWN	-3.4515	0.0012975	FALSE	0.24186	0.99948
Cluster-16487.95794	36.42	25.33	31.92	663.37	223.51	131.92	40.12	16.87	45.99	UP	3.7402	6.7777e-05	DOWN	-3.6766	0.012114	FALSE	0.0048525	0.99948
Cluster-16487.154501	11.12	10.88	8.95	176.17	102.77	73.18	17.58	20.23	20.37	UP	3.7263	8.034e-09	DOWN	-2.8861	0.0051167	FALSE	0.79178	0.66415
Cluster-16487.106639	4.74	6.39	5.2	98.7	46.53	36.93	9.07	11.09	10.19	UP	3.7155	3.6782e-07	DOWN	-2.8752	0.017521	FALSE	0.79171	0.99948
Cluster-16487.149488	10.34	10.64	10.25	190.14	77.45	77.1	11.01	10.04	10.84	UP	3.6974	1.3441e-07	DOWN	-3.7439	9.7566e-05	FALSE	-0.09393	0.99948
Cluster-16487.103781	61.35	61.46	67.05	1051.8	583.54	400.9	119.05	95.64	105.36	UP	3.6519	4.2043e-08	DOWN	-2.9726	0.0046439	FALSE	0.62833	0.72506
Cluster-16487.147606	22.94	22.52	24.14	352.33	208.02	191.75	40.24	50.09	30.77	UP	3.6312	1.3216e-10	DOWN	-2.8826	0.0038801	FALSE	0.70636	0.99948
Cluster-16487.58143	5.97	8.29	8.21	139.37	52.62	40.78	9.23	9.8	11.16	UP	3.63	1.2437e-05	DOWN	-3.2671	0.0092271	FALSE	0.3099	0.99948
Cluster-16487.157360	23.71	22.18	18.91	386.14	167.59	101.97	28.56	31.9	25.53	UP	3.6007	1.0338e-05	DOWN	-3.2422	0.011932	FALSE	0.30486	0.99948
Cluster-16487.118699	76.63	90.59	79.91	1396.35	735.69	237.35	52.11	98	41.33	UP	3.5351	0.00014108	DOWN	-3.9076	0.0072119	FALSE	-0.42894	0.99948
Cluster-16487.151422	5.95	3.48	1.8	54.44	29.97	21.09	4.63	1.64	3.92	UP	3.4771	0.0045903	DOWN	-3.591	0.023136	FALSE	-0.17347	0.99948
Cluster-16487.157976	5.29	5.96	6.38	105.81	24.23	28.26	6.58	1.87	6.79	UP	3.4527	0.00032054	DOWN	-3.7785	0.015973	FALSE	-0.37891	0.99948
Cluster-16487.110428	38.24	37.69	32.1	572.12	224.18	167.53	49.7	43.53	44.67	UP	3.4166	2.5513e-05	DOWN	-3.1353	0.013261	FALSE	0.22912	0.99948
Cluster-16487.102583	3.26	6.94	6.26	83.26	40.3	23.45	10.61	6.59	4.64	UP	3.409	0.00016783	DOWN	-3.0513	0.042651	FALSE	0.30454	0.99948
Cluster-16487.105711	11.42	13.93	13.23	191.81	72.77	75.86	17.4	6.28	20.14	UP	3.3788	5.1957e-06	DOWN	-3.3163	0.010445	FALSE	0.011973	0.99948
Cluster-16487.89828	3.38	3.85	4.92	52.03	23.33	31.1	5.68	8.9	4.07	UP	3.3166	6.7857e-07	DOWN	-2.741	0.042043	FALSE	0.53729	0.99948
Cluster-16487.109585	8.75	8.46	5.66	99.66	48.74	34.31	9.28	7.22	7.67	UP	3.2329	4.8751e-05	DOWN	-3.2211	0.0038801	FALSE	-0.037489	0.99948
Cluster-16487.62947	6.06	3.64	4.14	63.7	23.59	18.46	5.5	5.44	6.73	UP	3.2006	0.00032434	DOWN	-2.9136	0.042979	FALSE	0.23353	0.99948
Cluster-16487.168321	11.29	8.81	9.68	123.01	60.75	48.23	14.88	15.14	15.49	UP	3.1941	7.6573e-06	DOWN	-2.6478	0.029237	FALSE	0.49643	0.99948
Cluster-16487.70914	8.02	8.47	8.29	96.07	56.12	40.98	5.66	8.97	10.06	UP	3.1833	4.4489e-06	DOWN	-3.2317	0.0023474	FALSE	-0.098073	0.99948
Cluster-16487.120746	6.44	5.93	5.91	59	43.86	43.58	10.76	8.61	16.33	UP	3.1658	1.3129e-09	DOWN	-2.2881	0.015183	FALSE	0.83922	0.97905
Cluster-16487.110430	79.19	76.7	69.68	897.17	529.62	291.3	70.34	120.09	79.69	UP	3.1648	1.9201e-05	DOWN	-2.947	0.02323	FALSE	0.16675	0.99948
Cluster-16487.167940	5.85	7.07	4.51	72.53	31.1	24.73	7.47	7.29	6.53	UP	3.1247	0.00015281	DOWN	-2.8996	0.023755	FALSE	0.17667	0.99948
Cluster-16487.132428	18.88	17.37	20.52	224.16	101.68	94.24	23.65	15.47	23.47	UP	3.1178	9.0183e-06	DOWN	-3.0671	0.0037016	FALSE	0.001867	0.99985
Cluster-16487.146469	8.95	8.78	9.1	111.4	51.52	28.12	8.14	8.38	6.94	UP	3.095	0.00031814	DOWN	-3.3467	0.0073324	FALSE	-0.30759	0.99948
Cluster-16487.118700	38.44	40	36.8	420.36	270.39	115.11	20.78	21.52	22.48	UP	3.0466	0.000156	DOWN	-3.937	9.7566e-05	FALSE	-0.9471	0.16942
Cluster-16487.44628	1.09	0.55	1.23	8.23	7.34	4.68	1.14	1.34	0.66	UP	3.0192	0.00019909	DOWN	-2.9247	0.013531	FALSE	0.052157	0.99948
Cluster-16487.128914	13.34	14.15	12.42	150.83	52.43	46.56	14.76	15.11	11.23	UP	2.9063	0.00096649	DOWN	-2.918	0.046819	FALSE	-0.062019	0.99948
Cluster-16487.112649	178.86	170.52	147.16	1835.96	824.35	385.04	144.01	118.51	139.48	UP	2.8903	0.0025188	DOWN	-3.2633	0.017109	FALSE	-0.43098	0.99948
Cluster-16487.106118	8.63	13.3	12	98.36	53.67	46.53	16.47	9.47	13.02	UP	2.7571	9.7017e-05	DOWN	-2.6496	0.016278	FALSE	0.061524	0.99948
Cluster-16487.73708	7.85	8.54	8.2	75.46	29.48	32.11	10.05	4.68	9.51	UP	2.7085	0.00046989	DOWN	-2.8391	0.029295	FALSE	-0.17799	0.99948
Cluster-16487.95152	7.29	9.78	11.15	90.57	37.79	25.36	7.41	8.05	6.7	UP	2.7025	0.0043533	DOWN	-3.0988	0.022523	FALSE	-0.45222	0.99948
Cluster-16487.148928	20.63	22.58	20.09	204.09	79.53	57.13	12.03	13.48	13.48	UP	2.6904	0.0035082	DOWN	-3.4456	0.0045186	FALSE	-0.80881	0.62034
Cluster-16487.85537	236.31	214.52	216.19	1816.89	1036.02	725.65	206.39	147.7	177.43	UP	2.6431	0.00034282	DOWN	-2.9421	0.0060479	FALSE	-0.34961	0.99948
Cluster-16487.106219	130.63	127.77	119.21	815.06	545.17	315.62	135.52	89.12	142.33	UP	2.3684	0.0015915	DOWN	-2.4999	0.040697	FALSE	-0.1846	0.99948
Cluster-16487.105549	35.26	35.16	25	197.62	124.17	87.33	24.85	28.78	27.27	UP	2.308	0.0022127	DOWN	-2.6047	0.01731	FALSE	-0.34428	0.99948
