# Supplementary material for: High CO2/hypoxia-induced softening of persimmon fruit is modulated by DkERF8/16 and DkNAC9 complexes
Source: J Exp Bot. 2020 Jan 12;71(9):2690–700. doi: 10.1093/jxb/eraa009 (PMC7210769; doi:10.1093/jxb/eraa009)
Supplement: eraa009_suppl_supplementary_table_S4 [file eraa009_suppl_supplementary_table_s4.xlsx]

## Sheet: Table S4
Supplementary Table S4. The annotation of 227 DEGs in response to different treatments.
ID	NR GI	NR ID	NR Score	NR Evalue	NR Description	NT GI	NT ID	NT Score	NT Evalue	NT Description	KO ID	KO Name	KO Description	Http Link	Swissprot ID	Swissprot Score	Swissprot Evalue	Swissprot Description	PFAM ID	PFAM description	Gene Ontology Biological Pathway	BP Description	Gene Ontology Molecular Function	MF Description	Gene Ontology Cellular Component	CC Description	KOG ID	KOG Description
Cluster-16487.113667			254	8.4e-20	hypothetical protein CQW23_33755 [Capsicum baccatum]	685042672	LN591197.1	338	2.16444e-175	Cyprinus carpio genome assembly common carp genome ,scaffold 000028946	--	--	--	--	--	--	--	--	--	--	--	--	--	--	--	--	--	--
Cluster-16487.205423			2284	2.1e-254	Rhamnogalacturonate lyase [Actinidia chinensis var. chinensis]	731439379	XM_010648557.1	74	8.2739e-28	PREDICTED: Vitis vinifera rhamnogalacturonate lyase B-like (LOC100855354), mRNA	K18195	RGL4, rhiE	rhamnogalacturonan endolyase	http://www.genome.jp/dbget-bin/www_bget?ko:K18195	Q5AZ85	214	1e-15	Rhamnogalacturonate lyase B OS=Emericella nidulans (strain FGSC A4 / ATCC 38163 / CBS 112.46 / NRRL 194 / M139) GN=rglB PE=2 SV=2	PF09284	Rhamnogalacturonan lyase B, N-terminal	GO:0005975	carbohydrate metabolic process	GO:0030246//GO:0016837	carbohydrate binding//carbon-oxygen lyase activity, acting on polysaccharides	--	--	--	--
Cluster-16487.41804			989	1.9e-104	hypothetical protein AQUCO_04900020v1 [Aquilegia coerulea]	--	--	--	--	--	K15095	E1.1.1.208	(+)-neomenthol dehydrogenase	http://www.genome.jp/dbget-bin/www_bget?ko:K15095	A4UHT7	774	7.4e-81	Salutaridine reductase OS=Papaver bracteatum GN=SALR PE=1 SV=1	PF01073//PF01370//PF00106	3-beta hydroxysteroid dehydrogenase/isomerase family//NAD dependent epimerase/dehydratase family//short chain dehydrogenase	GO:0006694//GO:0008210//GO:0008209//GO:0008207//GO:0008152//GO:0055114	steroid biosynthetic process//estrogen metabolic process//androgen metabolic process//C21-steroid hormone metabolic process//metabolic process//oxidation-reduction process	GO:0050662//GO:0016491//GO:0003854//GO:0003824//GO:0016616	coenzyme binding//oxidoreductase activity//3-beta-hydroxy-delta5-steroid dehydrogenase activity//catalytic activity//oxidoreductase activity, acting on the CH-OH group of donors, NAD or NADP as acceptor	--	--	KOG1208	Dehydrogenases with different specificities (related to short-chain alcohol dehydrogenases)
Cluster-16487.207034	--	--	--	--	--	310756666	GU559992.1	978	0	Diospyros kaki 9-cis-epoxycarotenoid dioxygenase (NCED2+3') mRNA, partial cds	K09840	NCED	9-cis-epoxycarotenoid dioxygenase	http://www.genome.jp/dbget-bin/www_bget?ko:K09840	Q9M6E8	1262	1.2e-137	9-cis-epoxycarotenoid dioxygenase NCED1, chloroplastic OS=Phaseolus vulgaris GN=NCED1 PE=2 SV=1	PF04626	Dec-1 protein, C terminal region	GO:0007304	chorion-containing eggshell formation	GO:0005213	structural constituent of chorion	GO:0005576//GO:0042600	extracellular region//chorion	--	--
Cluster-16487.217792			1378	1.7e-149	Leucoanthocyanidin dioxygenase [Actinidia chinensis var. chinensis]	568865908	XM_006486247.1	156	1.49727e-73	PREDICTED: Citrus sinensis leucoanthocyanidin dioxygenase-like (LOC102627583), transcript variant X2, mRNA	--	--	--	--	P51091	609	1.1e-61	Leucoanthocyanidin dioxygenase OS=Malus domestica GN=ANS PE=2 SV=1	PF03171//PF04618//PF07462	2OG-Fe(II) oxygenase superfamily//HD-ZIP protein N terminus//Merozoite surface protein 1 (MSP1) C-terminus	GO:0055114//GO:0009405	oxidation-reduction process//pathogenesis	GO:0016491	oxidoreductase activity	GO:0016020//GO:0005634	membrane//nucleus	--	--
Cluster-16487.217807			949	8e-100	hypothetical protein A4A49_15979 [Nicotiana attenuata]	802570225	XM_012212675.1	48	1.39124e-13	PREDICTED: Jatropha curcas probable rhamnogalacturonate lyase B (LOC105630740), mRNA	K18195	RGL4, rhiE	rhamnogalacturonan endolyase	http://www.genome.jp/dbget-bin/www_bget?ko:K18195	--	--	--	--	PF09284	Rhamnogalacturonan lyase B, N-terminal	GO:0005975	carbohydrate metabolic process	GO:0016837//GO:0030246	carbon-oxygen lyase activity, acting on polysaccharides//carbohydrate binding	--	--	--	--
Cluster-16487.16334			622	2.2e-62	Rhamnogalacturonate lyase [Actinidia chinensis var. chinensis]	731439379	XM_010648557.1	40	1.25495e-09	PREDICTED: Vitis vinifera rhamnogalacturonate lyase B-like (LOC100855354), mRNA	K18195	RGL4, rhiE	rhamnogalacturonan endolyase	http://www.genome.jp/dbget-bin/www_bget?ko:K18195	A5ABH4	126	3.3e-06	Probable rhamnogalacturonate lyase B OS=Aspergillus niger (strain CBS 513.88 / FGSC A1513) GN=rglB PE=3 SV=1	--	--	--	--	--	--	--	--	--	--
Cluster-16487.32150			929	1.7e-97	uncharacterized protein LOC105156161 [Sesamum indicum]	731409619	XM_002277259.3	273	1.1681e-138	PREDICTED: Vitis vinifera uncharacterized LOC100261969 (LOC100261969), mRNA	--	--	--	--	--	--	--	--	PF04513//PF05735//PF08702//PF10186//PF09177	Baculovirus polyhedron envelope protein, PEP, C terminus//Thrombospondin C-terminal region//Fibrinogen alpha/beta chain family//Vacuolar sorting 38 and autophagy-related subunit 14//Syntaxin 6, N-terminal	GO:0007155//GO:0051258//GO:0007165//GO:0048193//GO:0010508//GO:0030168	cell adhesion//protein polymerization//signal transduction//Golgi vesicle transport//positive regulation of autophagy//platelet activation	GO:0030674//GO:0005509//GO:0005198//GO:0005102	protein binding, bridging//calcium ion binding//structural molecule activity//receptor binding	GO:0005577//GO:0005576//GO:0016020//GO:0019028//GO:0019031	fibrinogen complex//extracellular region//membrane//viral capsid//viral envelope	--	--
Cluster-16487.199239			989	1.7e-104	hypothetical protein AQUCO_04900020v1 [Aquilegia coerulea]	--	--	--	--	--	K15095	E1.1.1.208	(+)-neomenthol dehydrogenase	http://www.genome.jp/dbget-bin/www_bget?ko:K15095	A4UHT7	774	6.6e-81	Salutaridine reductase OS=Papaver bracteatum GN=SALR PE=1 SV=1	PF01073//PF01370//PF00106	3-beta hydroxysteroid dehydrogenase/isomerase family//NAD dependent epimerase/dehydratase family//short chain dehydrogenase	GO:0008152//GO:0008207//GO:0008209//GO:0008210//GO:0006694//GO:0055114	metabolic process//C21-steroid hormone metabolic process//androgen metabolic process//estrogen metabolic process//steroid biosynthetic process//oxidation-reduction process	GO:0003854//GO:0016491//GO:0050662//GO:0016616//GO:0003824	3-beta-hydroxy-delta5-steroid dehydrogenase activity//oxidoreductase activity//coenzyme binding//oxidoreductase activity, acting on the CH-OH group of donors, NAD or NADP as acceptor//catalytic activity	--	--	KOG1208	Dehydrogenases with different specificities (related to short-chain alcohol dehydrogenases)
Cluster-16487.3044			2438	2.3e-272	1-aminocyclopropane-1-carboxylate synthase [Diospyros kaki]	20152190	AB073005.1	1594	0	Diospyros kaki DK-ACS1 mRNA for 1-aminocyclopropane-1-carboxylate synthase, complete cds	K01762	ACS	1-aminocyclopropane-1-carboxylate synthase	http://www.genome.jp/dbget-bin/www_bget?ko:K01762	Q42881	1997	1.4e-222	1-aminocyclopropane-1-carboxylate synthase 3 OS=Solanum lycopersicum GN=ACS3 PE=1 SV=1	PF00155	Aminotransferase class I and II	GO:0009058	biosynthetic process	GO:0030170	pyridoxal phosphate binding	--	--	--	--
Cluster-16487.3013			184	1.8e-11	Defensin protein [Gossypium arboreum]	--	--	--	--	--	--	--	--	--	--	--	--	--	PF06876	Plant self-incompatibility response (SCRL) protein	GO:0007165	signal transduction	--	--	--	--	--	--
Cluster-16487.2984			2449	1.4e-273	protein ECERIFERUM 1-like [Sesamum indicum]	747091470	XM_011095163.1	281	6.24322e-143	PREDICTED: Sesamum indicum protein ECERIFERUM 1-like (LOC105173435), mRNA	K15404	K15404, CER1	aldehyde decarbonylase	http://www.genome.jp/dbget-bin/www_bget?ko:K15404	F4HVY0	2057	1.8e-229	Protein ECERIFERUM 1 OS=Arabidopsis thaliana GN=CER1 PE=1 SV=1	PF04116	Fatty acid hydroxylase superfamily	GO:0055114//GO:0006633	oxidation-reduction process//fatty acid biosynthetic process	GO:0016491//GO:0005506	oxidoreductase activity//iron ion binding	--	--	--	--
Cluster-16487.20789			1305	4.2e-141	E3 ubiquitin-protein like [Actinidia chinensis var. chinensis]	658044701	XM_008359795.1	98	2.24196e-41	PREDICTED: Malus x domestica E3 ubiquitin-protein ligase PUB24-like (LOC103421753), mRNA	--	--	--	--	Q84TG3	721	1e-74	E3 ubiquitin-protein ligase PUB23 OS=Arabidopsis thaliana GN=PUB23 PE=1 SV=1	PF04564//PF11789//PF06026	U-box domain//Zinc-finger of the MIZ type in Nse subunit//Ribose 5-phosphate isomerase A (phosphoriboisomerase A)	GO:0015976//GO:0009052//GO:0016567//GO:0006098	carbon utilization//pentose-phosphate shunt, non-oxidative branch//protein ubiquitination//pentose-phosphate shunt	GO:0004751//GO:0004842//GO:0008270	ribose-5-phosphate isomerase activity//ubiquitin-protein transferase activity//zinc ion binding	--	--	--	--
Cluster-16487.2946			392	2.3e-35	hypothetical protein JCGZ_14611 [Jatropha curcas]	--	--	--	--	--	--	--	--	--	--	--	--	--	PF01496	V-type ATPase 116kDa subunit family	GO:0015991//GO:0015992	ATP hydrolysis coupled proton transport//proton transport	GO:0015078	hydrogen ion transmembrane transporter activity	GO:0033179	proton-transporting V-type ATPase, V0 domain	--	--
Cluster-16487.205433	--	--	--	--	--	--	--	--	--	--	--	--	--	--	--	--	--	--	PF08170//PF16094//PF04086//PF05786	POPLD (NUC188) domain//Proteasome assembly chaperone 4//Signal recognition particle, alpha subunit, N-terminal//Condensin complex subunit 2	GO:0006886//GO:0051252//GO:0008033//GO:0006396//GO:0007076//GO:0043248	intracellular protein transport//regulation of RNA metabolic process//tRNA processing//RNA processing//mitotic chromosome condensation//proteasome assembly	GO:0004526//GO:0005525//GO:0003924//GO:0005047	ribonuclease P activity//GTP binding//GTPase activity//signal recognition particle binding	GO:0005786//GO:0030677//GO:0005783//GO:0005785//GO:0000796	signal recognition particle, endoplasmic reticulum targeting//ribonuclease P complex//endoplasmic reticulum//signal recognition particle receptor complex//condensin complex	--	--
Cluster-16487.218342			880	7.6e-92	PREDICTED: cytosolic sulfotransferase 15 [Vitis vinifera]	--	--	--	--	--	--	--	--	--	Q8L5A7	776	3.9e-81	Cytosolic sulfotransferase 15 OS=Arabidopsis thaliana GN=SOT15 PE=1 SV=1	PF00685	Sulfotransferase domain	--	--	GO:0008146	sulfotransferase activity	--	--	--	--
Cluster-16487.51031			843	1.3e-87	hypothetical protein PRUPE_5G183100 [Prunus persica]	566162621	XM_002303638.2	93	1.12443e-38	Populus trichocarpa hypothetical protein (POPTR_0003s14390g) mRNA, complete cds	--	--	--	--	Q9LMC9	651	1.1e-66	Germin-like protein subfamily T member 2 OS=Arabidopsis thaliana GN=At1g18980 PE=2 SV=1	PF00190	Cupin	--	--	GO:0045735	nutrient reservoir activity	--	--	--	--
Cluster-16487.217884			507	7.8e-49	Rhamnogalacturonate lyase [Actinidia chinensis var. chinensis]	731439379	XM_010648557.1	40	2.05098e-09	PREDICTED: Vitis vinifera rhamnogalacturonate lyase B-like (LOC100855354), mRNA	K18195	RGL4, rhiE	rhamnogalacturonan endolyase	http://www.genome.jp/dbget-bin/www_bget?ko:K18195	--	--	--	--	--	--	--	--	--	--	--	--	--	--
Cluster-16487.2993			537	2.8e-52	PREDICTED: calcium-binding allergen Ole e 8-like [Nicotiana sylvestris]	--	--	--	--	--	K13448	CML	calcium-binding protein CML	http://www.genome.jp/dbget-bin/www_bget?ko:K13448	Q9M7R0	477	1.1e-46	Calcium-binding allergen Ole e 8 OS=Olea europaea PE=1 SV=1	PF13202//PF13499//PF00036//PF13833//PF12763//PF13405//PF10591	EF hand//EF-hand domain pair//EF hand//EF-hand domain pair//Cytoskeletal-regulatory complex EF hand//EF-hand domain//Secreted protein acidic and rich in cysteine Ca binding region	GO:0007165	signal transduction	GO:0005509//GO:0005515	calcium ion binding//protein binding	GO:0005578	proteinaceous extracellular matrix	--	--
Cluster-1332.0			791	9.1e-82	disease resistance response protein 206-like [Olea europaea var. sylvestris]	702338025	XM_010057502.1	172	8.61497e-83	PREDICTED: Eucalyptus grandis disease resistance response protein 206-like (LOC104443943), mRNA	--	--	--	--	P13240	606	1.2e-61	Disease resistance response protein 206 OS=Pisum sativum GN=PI206 PE=1 SV=2	--	--	--	--	--	--	--	--	--	--
Cluster-16487.141627			397	9.1e-36	hypothetical protein BVC80_8971g57 [Macleaya cordata]	--	--	--	--	--	--	--	--	--	--	--	--	--	--	--	--	--	--	--	--	--	--	--
Cluster-16487.218476	--	--	--	--	--	--	--	--	--	--	--	--	--	--	--	--	--	--	--	--	--	--	--	--	--	--	--	--
Cluster-16487.217768	--	--	--	--	--	--	--	--	--	--	--	--	--	--	--	--	--	--	--	--	--	--	--	--	--	--	--	--
Cluster-16487.200871			1297	7.3e-140	PREDICTED: LOW QUALITY PROTEIN: glycerol-3-phosphate 2-O-acyltransferase 6 [Ricinus communis]	602617381	AB849969.1	334	2.95361e-172	Ipomoea nil DR05 mRNA for bifunctional glycerol-3-phosphate 2-O-acyltransferase/phosphatase, complete cds, cultivar: Violet	K13508	GPAT	glycerol-3-phosphate acyltransferase	http://www.genome.jp/dbget-bin/www_bget?ko:K13508	O80437	1228	3.3e-133	Glycerol-3-phosphate 2-O-acyltransferase 6 OS=Arabidopsis thaliana GN=GPAT6 PE=1 SV=1	PF01553//PF11504	Acyltransferase//Colicin Ia	GO:0019835//GO:0050829//GO:0008152	cytolysis//defense response to Gram-negative bacterium//metabolic process	GO:0016746	transferase activity, transferring acyl groups	GO:0016021	integral component of membrane	--	--
Cluster-16487.2923			279	1.4e-22	Rhamnogalacturonate lyase [Actinidia chinensis var. chinensis]	--	--	--	--	--	K18195	RGL4, rhiE	rhamnogalacturonan endolyase	http://www.genome.jp/dbget-bin/www_bget?ko:K18195	--	--	--	--	--	--	--	--	--	--	--	--	--	--
Cluster-16487.217769	--	--	--	--	--	--	--	--	--	--	--	--	--	--	--	--	--	--	--	--	--	--	--	--	--	--	--	--
Cluster-16487.2918			945	1.5e-99	hypothetical protein AQUCO_04900020v1 [Aquilegia coerulea]	--	--	--	--	--	K15095	E1.1.1.208	(+)-neomenthol dehydrogenase	http://www.genome.jp/dbget-bin/www_bget?ko:K15095	A4UHT7	743	1.7e-77	Salutaridine reductase OS=Papaver bracteatum GN=SALR PE=1 SV=1	PF00106//PF01370//PF01073	short chain dehydrogenase//NAD dependent epimerase/dehydratase family//3-beta hydroxysteroid dehydrogenase/isomerase family	GO:0055114//GO:0008209//GO:0008207//GO:0008152//GO:0008210//GO:0006694	oxidation-reduction process//androgen metabolic process//C21-steroid hormone metabolic process//metabolic process//estrogen metabolic process//steroid biosynthetic process	GO:0016616//GO:0003824//GO:0050662//GO:0016491//GO:0003854	oxidoreductase activity, acting on the CH-OH group of donors, NAD or NADP as acceptor//catalytic activity//coenzyme binding//oxidoreductase activity//3-beta-hydroxy-delta5-steroid dehydrogenase activity	--	--	KOG1208	Dehydrogenases with different specificities (related to short-chain alcohol dehydrogenases)
Cluster-16487.20090	--	--	--	--	--	--	--	--	--	--	--	--	--	--	--	--	--	--	--	--	--	--	--	--	--	--	--	--
Cluster-16487.17045			837	6.8e-87	bidirectional sugar transporter N3 [Sesamum indicum]	--	--	--	--	--	K15382	SLC50A, SWEET	solute carrier family 50 (sugar transporter)	http://www.genome.jp/dbget-bin/www_bget?ko:K15382	P93332	684	1.7e-70	Bidirectional sugar transporter N3 OS=Medicago truncatula GN=N3 PE=2 SV=1	PF03650//PF07578//PF03083	Uncharacterised protein family (UPF0041)//Lipid A Biosynthesis N-terminal domain//Sugar efflux transporter for intercellular exchange	GO:0006850//GO:0009245	mitochondrial pyruvate transport//lipid A biosynthetic process	GO:0008915	lipid-A-disaccharide synthase activity	GO:0005743//GO:0016021	mitochondrial inner membrane//integral component of membrane	--	--
Cluster-16487.198222	--	--	--	--	--	--	--	--	--	--	--	--	--	--	--	--	--	--	--	--	--	--	--	--	--	--	--	--
Cluster-16487.194357			1191	6.4e-128	Peroxidase [Actinidia chinensis var. chinensis]	721640794	XM_003568942.2	58	3.49698e-19	PREDICTED: Brachypodium distachyon peroxidase 5-like (LOC100842750), mRNA	K00430	E1.11.1.7	peroxidase	http://www.genome.jp/dbget-bin/www_bget?ko:K00430	Q43729	922	4.5e-98	Peroxidase 57 OS=Arabidopsis thaliana GN=PER57 PE=1 SV=1	PF00141	Peroxidase	GO:0006979//GO:0006804//GO:0055114	response to oxidative stress//obsolete peroxidase reaction//oxidation-reduction process	GO:0020037//GO:0004601	heme binding//peroxidase activity	--	--	--	--
Cluster-16487.2504			468	1.6e-44	polygalacturonase [Diospyros kaki]	210063110	EU816198.1	245	1.32981e-123	Diospyros kaki polygalacturonase (PG2) mRNA, complete cds	K01213	E3.2.1.67	galacturan 1,4-alpha-galacturonidase	http://www.genome.jp/dbget-bin/www_bget?ko:K01213	P35336	324	3.5e-29	Polygalacturonase OS=Actinidia deliciosa PE=2 SV=1	PF00295//PF04428	Glycosyl hydrolases family 28//Choline kinase N terminus	GO:0005975//GO:0005982//GO:0005985	carbohydrate metabolic process//starch metabolic process//sucrose metabolic process	GO:0016773//GO:0004650	phosphotransferase activity, alcohol group as acceptor//polygalacturonase activity	--	--	--	--
Cluster-16487.200872			1263	1.8e-136	glycerol-3-phosphate 2-o-acyltransferase 6 [Quercus suber]	764600461	XM_004302608.2	168	1.5684e-80	PREDICTED: Fragaria vesca subsp. vesca glycerol-3-phosphate 2-O-acyltransferase 6 (LOC101290876), mRNA	K13508	GPAT	glycerol-3-phosphate acyltransferase	http://www.genome.jp/dbget-bin/www_bget?ko:K13508	O80437	1092	5.5e-118	Glycerol-3-phosphate 2-O-acyltransferase 6 OS=Arabidopsis thaliana GN=GPAT6 PE=1 SV=1	--	--	--	--	--	--	--	--	--	--
Cluster-16487.13726	--	--	--	--	--	571031384	KF815390.1	69	5.08037e-25	Helianthus annuus mitochondrion, complete genome	--	--	--	--	Q70PR7	502	4.2e-49	Vinorine synthase OS=Rauvolfia serpentina GN=ACT PE=1 SV=2	PF02458//PF08103//PF02212	Transferase family//Uperin family//Dynamin GTPase effector domain	--	--	GO:0003924//GO:0005525//GO:0016747	GTPase activity//GTP binding//transferase activity, transferring acyl groups other than amino-acyl groups	GO:0005576	extracellular region	--	--
Cluster-16487.218187	--	--	--	--	--	--	--	--	--	--	--	--	--	--	--	--	--	--	PF00220	Neurohypophysial hormones, N-terminal Domain	GO:0007218	neuropeptide signaling pathway	GO:0005185	neurohypophyseal hormone activity	GO:0005576	extracellular region	--	--
Cluster-16487.40631	--	--	--	--	--	--	--	--	--	--	--	--	--	--	--	--	--	--	--	--	--	--	--	--	--	--	--	--
Cluster-16487.2821			1934	6.5e-214	Berberine bridge enzyme-like [Actinidia chinensis var. chinensis]	764553563	XM_004293647.2	176	1.30765e-84	PREDICTED: Fragaria vesca subsp. vesca tetrahydrocannabinolic acid synthase-like (LOC101295400), mRNA	--	--	--	--	Q8GTB6	1292	8.2e-141	Tetrahydrocannabinolic acid synthase OS=Cannabis sativa PE=1 SV=1	PF08031//PF01565	Berberine and berberine like//FAD binding domain	GO:0055114	oxidation-reduction process	GO:0016491//GO:0050660	oxidoreductase activity//flavin adenine dinucleotide binding	--	--	--	--
Cluster-16487.6960			1126	1.1e-120	carbohydrate [Diospyros kaki]	373938258	AB514528.1	673	0	Diospyros kaki Dk117 mRNA for carbohydrate, complete cds	--	--	--	--	Q33DQ2	602	3e-61	Inactive tetrahydrocannabinolic acid synthase OS=Cannabis sativa PE=3 SV=1	PF01565	FAD binding domain	GO:0055114	oxidation-reduction process	GO:0050660//GO:0016491	flavin adenine dinucleotide binding//oxidoreductase activity	--	--	--	--
Cluster-16487.217770	--	--	--	--	--	--	--	--	--	--	--	--	--	--	--	--	--	--	--	--	--	--	--	--	--	--	--	--
Cluster-16487.217961			2048	4.1e-227	Phosphoinositide phospholipase [Actinidia chinensis var. chinensis]	802538245	XM_012212040.1	187	1.04004e-90	PREDICTED: Jatropha curcas phosphoinositide phospholipase C 2 (LOC105630259), mRNA	K05857	PLCD	phosphatidylinositol phospholipase C, delta	http://www.genome.jp/dbget-bin/www_bget?ko:K05857	Q39033	1728	2.3e-191	Phosphoinositide phospholipase C 2 OS=Arabidopsis thaliana GN=PLC2 PE=1 SV=1	PF00387//PF00168	Phosphatidylinositol-specific phospholipase C, Y domain//C2 domain	GO:0035556//GO:0046339//GO:0007165//GO:0009395//GO:0006629	intracellular signal transduction//diacylglycerol metabolic process//signal transduction//phospholipid catabolic process//lipid metabolic process	GO:0005515//GO:0004435	protein binding//phosphatidylinositol phospholipase C activity	--	--	KOG0169	Phosphoinositide-specific phospholipase C
Cluster-16487.195901			584	9e-58	Stigma-specific Stig1 family protein, putative [Theobroma cacao]	--	--	--	--	--	--	--	--	--	Q9SZ28	259	2e-21	Stigma-specific STIG1-like protein 1 OS=Arabidopsis thaliana GN=At4g26880 PE=3 SV=1	PF01405	Photosystem II reaction centre T protein	GO:0015979	photosynthesis	--	--	GO:0009539//GO:0016020//GO:0009523	photosystem II reaction center//membrane//photosystem II	--	--
Cluster-16487.3093			252	2.9e-19	Glutathione S-transferase [Macleaya cordata]	--	--	--	--	--	K00799	GST, gst	glutathione S-transferase	http://www.genome.jp/dbget-bin/www_bget?ko:K00799	P49332	226	1.4e-17	Probable glutathione S-transferase parC OS=Nicotiana tabacum GN=PARC PE=2 SV=1	--	--	--	--	--	--	--	--	--	--
Cluster-16487.13725	--	--	--	--	--	--	--	--	--	--	--	--	--	--	Q70PR7	502	2.9e-49	Vinorine synthase OS=Rauvolfia serpentina GN=ACT PE=1 SV=2	PF08103//PF02212//PF02458	Uperin family//Dynamin GTPase effector domain//Transferase family	--	--	GO:0016747//GO:0003924//GO:0005525	transferase activity, transferring acyl groups other than amino-acyl groups//GTPase activity//GTP binding	GO:0005576	extracellular region	--	--
Cluster-16487.192025	--	--	--	--	--	--	--	--	--	--	--	--	--	--	--	--	--	--	--	--	--	--	--	--	--	--	--	--
Cluster-16487.36993			430	1e-39	Glycosyltransferase-like KOBITO [Actinidia chinensis var. chinensis]	--	--	--	--	--	--	--	--	--	Q5XV99	300	5.3e-26	Glycosyltransferase-like At3g57200 OS=Arabidopsis thaliana GN=At3g57200 PE=2 SV=1	PF08039	Mitochondrial proteolipid	--	--	--	--	GO:0005739	mitochondrion	--	--
Cluster-16487.175715			268	3.3e-21	13S globulin basic chain like [Actinidia chinensis var. chinensis]	--	--	--	--	--	--	--	--	--	--	--	--	--	PF00190	Cupin	--	--	GO:0045735	nutrient reservoir activity	--	--	--	--
Cluster-16487.6962			1628	9.9e-179	carbohydrate [Diospyros kaki]	373938258	AB514528.1	957	0	Diospyros kaki Dk117 mRNA for carbohydrate, complete cds	--	--	--	--	A6P6V9	742	2.4e-77	Cannabidiolic acid synthase OS=Cannabis sativa GN=CBDAS PE=1 SV=1	PF00042//PF01565//PF08031	Globin//FAD binding domain//Berberine and berberine like	GO:0055114	oxidation-reduction process	GO:0019825//GO:0016491//GO:0020037//GO:0050660	oxygen binding//oxidoreductase activity//heme binding//flavin adenine dinucleotide binding	--	--	--	--
Cluster-16487.131756			1033	2.2e-109	Aquaporin NIP1-1 like [Actinidia chinensis var. chinensis]	731404797	XM_002264921.3	341	2.81222e-176	PREDICTED: Vitis vinifera aquaporin NIP1-1 (LOC100263543), mRNA	K09874	NIP	aquaporin NIP	http://www.genome.jp/dbget-bin/www_bget?ko:K09874	Q40746	855	4.4e-90	Aquaporin NIP1-1 OS=Oryza sativa subsp. japonica GN=NIP1-1 PE=2 SV=1	PF00230	Major intrinsic protein	GO:0006810	transport	GO:0005215	transporter activity	GO:0016020	membrane	--	--
Cluster-16487.165003			409	1.4e-37	PREDICTED: expansin-A1-like, partial [Malus domestica]	568859206	XM_006483070.1	121	1.47958e-54	PREDICTED: Citrus sinensis expansin-A1-like (LOC102610917), mRNA	--	--	--	--	Q40636	370	2.1e-34	Expansin-A2 OS=Oryza sativa subsp. japonica GN=EXPA2 PE=2 SV=2	--	--	--	--	--	--	--	--	--	--
Cluster-16487.18728	--	--	--	--	--	807023492	XM_012300339.1	36	1.4312e-07	PREDICTED: Ceratitis capitata uncharacterized LOC101456746 (LOC101456746), mRNA	--	--	--	--	--	--	--	--	--	--	--	--	--	--	--	--	--	--
Cluster-16487.137674			984	4.3e-104	PREDICTED: expansin-A1 isoform X1 [Nelumbo nucifera]	223718830	FJ619347.1	309	6.74857e-159	Pyrus pyrifolia expansin 2 mRNA, complete cds	--	--	--	--	Q9C554	921	3.9e-98	Expansin-A1 OS=Arabidopsis thaliana GN=EXPA1 PE=2 SV=1	--	--	--	--	--	--	--	--	--	--
Cluster-16487.16932			1054	3.7e-112	hypothetical protein MANES_09G050600 [Manihot esculenta]	702255058	XM_010026375.1	152	1.44175e-71	PREDICTED: Eucalyptus grandis secoisolariciresinol dehydrogenase-like (LOC104415117), mRNA	--	--	--	--	Q94KL7	933	1.8e-99	Secoisolariciresinol dehydrogenase (Fragment) OS=Forsythia intermedia PE=1 SV=1	PF00106//PF02737//PF03446//PF03435//PF01073//PF02826//PF01370	short chain dehydrogenase//3-hydroxyacyl-CoA dehydrogenase, NAD binding domain//NAD binding domain of 6-phosphogluconate dehydrogenase//Saccharopine dehydrogenase NADP binding domain//3-beta hydroxysteroid dehydrogenase/isomerase family//D-isomer specific 2-hydroxyacid dehydrogenase, NAD binding domain//NAD dependent epimerase/dehydratase family	GO:0006552//GO:0055114//GO:0006554//GO:0006631//GO:0006633//GO:0008210//GO:0006568//GO:0006694//GO:0006574//GO:0006550//GO:0006098//GO:0008207//GO:0019521//GO:0008209//GO:0008152//GO:0018874	leucine catabolic process//oxidation-reduction process//lysine catabolic process//fatty acid metabolic process//fatty acid biosynthetic process//estrogen metabolic process//tryptophan metabolic process//steroid biosynthetic process//valine catabolic process//isoleucine catabolic process//pentose-phosphate shunt//C21-steroid hormone metabolic process//D-gluconate metabolic process//androgen metabo…	GO:0004616//GO:0003857//GO:0051287//GO:0016491//GO:0016616//GO:0003824//GO:0050662//GO:0003854	phosphogluconate dehydrogenase (decarboxylating) activity//3-hydroxyacyl-CoA dehydrogenase activity//NAD binding//oxidoreductase activity//oxidoreductase activity, acting on the CH-OH group of donors, NAD or NADP as acceptor//catalytic activity//coenzyme binding//3-beta-hydroxy-delta5-steroid dehydrogenase activity	--	--	--	--
Cluster-16487.150594	--	--	--	--	--	210063112	EU816199.1	348	2.11035e-180	Diospyros kaki polygalacturonase (PG3) mRNA, complete cds	--	--	--	--	P35336	527	2.8e-52	Polygalacturonase OS=Actinidia deliciosa PE=2 SV=1	PF13631//PF00295	Cytochrome b(N-terminal)/b6/petB//Glycosyl hydrolases family 28	GO:0006118//GO:0005982//GO:0005975//GO:0005985	obsolete electron transport//starch metabolic process//carbohydrate metabolic process//sucrose metabolic process	GO:0009055//GO:0016491//GO:0004650	electron carrier activity//oxidoreductase activity//polygalacturonase activity	GO:0016020	membrane	--	--
Cluster-16487.137673			886	1.1e-92	PREDICTED: expansin-A1 isoform X1 [Nelumbo nucifera]	223718830	FJ619347.1	280	9.97158e-143	Pyrus pyrifolia expansin 2 mRNA, complete cds	--	--	--	--	Q9C554	848	1.3e-89	Expansin-A1 OS=Arabidopsis thaliana GN=EXPA1 PE=2 SV=1	--	--	--	--	--	--	--	--	--	--
Cluster-16487.154212			738	1.1e-75	Protein DOWNY MILDEW RESISTANCE like [Actinidia chinensis var. chinensis]	--	--	--	--	--	--	--	--	--	D4N501	351	3.6e-32	Probable 2-oxoglutarate/Fe(II)-dependent dioxygenase OS=Papaver somniferum GN=DIOX2 PE=2 SV=1	PF03171	2OG-Fe(II) oxygenase superfamily	GO:0055114	oxidation-reduction process	GO:0016491	oxidoreductase activity	--	--	--	--
Cluster-16487.217898			1065	1.2e-113	carbohydrate [Diospyros kaki]	373938258	AB514528.1	587	0	Diospyros kaki Dk117 mRNA for carbohydrate, complete cds	--	--	--	--	A6P6V9	422	2e-40	Cannabidiolic acid synthase OS=Cannabis sativa GN=CBDAS PE=1 SV=1	PF00042	Globin	--	--	GO:0019825//GO:0020037	oxygen binding//heme binding	--	--	--	--
Cluster-16487.47144			240	7e-18	uncharacterized protein LOC112002154 [Quercus suber]	575789510	KF814889.1	107	1.16039e-46	Diospyros kaki microsatellite Dk3019 sequence	--	--	--	--	--	--	--	--	--	--	--	--	--	--	--	--	--	--
Cluster-16487.150766			1176	6.5e-126	Blue copper protein, partial [Actinidia chinensis var. chinensis]	--	--	--	--	--	--	--	--	--	P42849	232	8.5e-18	Umecyanin OS=Armoracia rusticana PE=1 SV=1	PF02298	Plastocyanin-like domain	GO:0006118	obsolete electron transport	GO:0009055	electron carrier activity	--	--	--	--
Cluster-16487.175712			209	7.8e-15	PREDICTED: glutelin type-A 3 isoform X2 [Vitis vinifera]	--	--	--	--	--	--	--	--	--	--	--	--	--	PF00190	Cupin	--	--	GO:0045735	nutrient reservoir activity	--	--	--	--
Cluster-16487.73010	--	--	--	--	--	--	--	--	--	--	--	--	--	--	--	--	--	--	PF08352	Oligopeptide/dipeptide transporter, C-terminal region	GO:0015833	peptide transport	GO:0000166//GO:0005524	nucleotide binding//ATP binding	--	--	--	--
Cluster-16487.2967			308	3.3e-26	uncharacterized protein LOC112097959 [Citrus clementina]	--	--	--	--	--	--	--	--	--	--	--	--	--	PF00098	Zinc knuckle	--	--	GO:0008270//GO:0003676	zinc ion binding//nucleic acid binding	--	--	--	--
Cluster-16487.218079			182	3e-11	PREDICTED: uncharacterized protein LOC108464389 [Gossypium arboreum]	--	--	--	--	--	--	--	--	--	--	--	--	--	--	--	--	--	--	--	--	--	--	--
Cluster-16487.76399			431	1.7e-40	uncharacterized protein LOC112003413 [Quercus suber]	568833664	XM_006470936.1	131	1.69103e-60	PREDICTED: Citrus sinensis uncharacterized LOC102628703 (LOC102628703), partial mRNA	--	--	--	--	--	--	--	--	--	--	--	--	--	--	--	--	--	--
Cluster-16487.150765			1169	4.2e-125	Blue copper protein, partial [Actinidia chinensis var. chinensis]	--	--	--	--	--	--	--	--	--	P42849	232	8.4e-18	Umecyanin OS=Armoracia rusticana PE=1 SV=1	PF02298	Plastocyanin-like domain	GO:0006118	obsolete electron transport	GO:0009055	electron carrier activity	--	--	--	--
Cluster-16487.10400			139	4.3e-06	hypothetical protein GLYMA_05G099300 [Glycine max]	--	--	--	--	--	--	--	--	--	--	--	--	--	--	--	--	--	--	--	--	--	--	--
Cluster-16487.28057			487	2.5e-46	SufE-like protein [Actinidia chinensis var. chinensis]	--	--	--	--	--	K03517	nadA	quinolinate synthase	http://www.genome.jp/dbget-bin/www_bget?ko:K03517	Q9FXE3	425	1.8e-40	SufE-like protein 2, chloroplastic OS=Arabidopsis thaliana GN=SUFE2 PE=2 SV=1	--	--	--	--	--	--	--	--	--	--
Cluster-16487.92657	--	--	--	--	--	549438908	KC425363.1	71	2.02366e-26	Diospyros kaki microsatellite DKES10 sequence	--	--	--	--	--	--	--	--	--	--	--	--	--	--	--	--	--	--
Cluster-16487.217844			2305	4.8e-257	carbohydrate [Diospyros kaki]	373938258	AB514528.1	1360	0	Diospyros kaki Dk117 mRNA for carbohydrate, complete cds	--	--	--	--	A6P6V9	1083	1.1e-116	Cannabidiolic acid synthase OS=Cannabis sativa GN=CBDAS PE=1 SV=1	PF00042//PF01565//PF08031	Globin//FAD binding domain//Berberine and berberine like	GO:0055114	oxidation-reduction process	GO:0019825//GO:0016491//GO:0020037//GO:0050660	oxygen binding//oxidoreductase activity//heme binding//flavin adenine dinucleotide binding	--	--	--	--
Cluster-16487.155309			471	4.7e-45	PREDICTED: probable mannitol dehydrogenase [Prunus mume]	--	--	--	--	--	K00083	E1.1.1.195	cinnamyl-alcohol dehydrogenase	http://www.genome.jp/dbget-bin/www_bget?ko:K00083	Q9ZRF1	453	2.6e-44	Probable mannitol dehydrogenase OS=Fragaria ananassa GN=CAD PE=2 SV=1	PF00107	Zinc-binding dehydrogenase	GO:0055114	oxidation-reduction process	--	--	--	--	--	--
Cluster-16487.218170			400	2e-36	Auxin-responsive protein [Actinidia chinensis var. chinensis]	848873160	XM_012981685.1	78	1.5813e-30	PREDICTED: Erythranthe guttatus indole-3-acetic acid-induced protein ARG7-like (LOC105957725), mRNA	K14488	SAUR	SAUR family protein	http://www.genome.jp/dbget-bin/www_bget?ko:K14488	Q9SGU2	143	5.8e-08	Auxin-responsive protein SAUR71 OS=Arabidopsis thaliana GN=SAUR71 PE=2 SV=1	PF02519	Auxin responsive protein	GO:0009733	response to auxin	--	--	--	--	--	--
Cluster-16487.76397			1028	4.4e-109	PREDICTED: uncharacterized protein LOC107962849, partial [Gossypium hirsutum]	568877238	XM_006491586.1	115	6.19254e-51	PREDICTED: Citrus sinensis uncharacterized LOC102620237 (LOC102620237), mRNA	--	--	--	--	--	--	--	--	PF15050//PF00098	SCIMP protein//Zinc knuckle	--	--	GO:0003676//GO:0008270	nucleic acid binding//zinc ion binding	GO:0016021//GO:0001772//GO:0097197	integral component of membrane//immunological synapse//tetraspanin-enriched microdomain	--	--
Cluster-16487.207615			443	7.8e-42	putative mannitol dehydrogenase [Quercus suber]	332384182	HQ880208.1	152	4.00774e-72	Camellia sinensis cinnamyl alcohol dehydrogenase 3 mRNA, complete cds	K00083	E1.1.1.195	cinnamyl-alcohol dehydrogenase	http://www.genome.jp/dbget-bin/www_bget?ko:K00083	Q9ZRF1	424	5.6e-41	Probable mannitol dehydrogenase OS=Fragaria ananassa GN=CAD PE=2 SV=1	PF00107	Zinc-binding dehydrogenase	GO:0055114	oxidation-reduction process	--	--	--	--	--	--
Cluster-16487.27705	--	--	--	--	--	--	--	--	--	--	--	--	--	--	--	--	--	--	--	--	--	--	--	--	--	--	--	--
Cluster-16487.90877			1033	2.4e-109	Aquaporin NIP1-1 like [Actinidia chinensis var. chinensis]	731404797	XM_002264921.3	341	3.02642e-176	PREDICTED: Vitis vinifera aquaporin NIP1-1 (LOC100263543), mRNA	K09874	NIP	aquaporin NIP	http://www.genome.jp/dbget-bin/www_bget?ko:K09874	Q40746	855	4.7e-90	Aquaporin NIP1-1 OS=Oryza sativa subsp. japonica GN=NIP1-1 PE=2 SV=1	PF00230	Major intrinsic protein	GO:0006810	transport	GO:0005215	transporter activity	GO:0016020	membrane	--	--
Cluster-16487.16370	--	--	--	--	--	--	--	--	--	--	--	--	--	--	--	--	--	--	PF16094//PF02724//PF06524//PF03985	Proteasome assembly chaperone 4//CDC45-like protein//NOA36 protein//Paf1	GO:0006270//GO:0016570//GO:0043248//GO:0006368	DNA replication initiation//histone modification//proteasome assembly//transcription elongation from RNA polymerase II promoter	GO:0008270	zinc ion binding	GO:0005783//GO:0005634//GO:0016593	endoplasmic reticulum//nucleus//Cdc73/Paf1 complex	--	--
Cluster-16487.172096			480	4.6e-46	LOW QUALITY PROTEIN: uncharacterized protein LOC112100947, partial [Citrus clementina]	--	--	--	--	--	--	--	--	--	--	--	--	--	PF00098	Zinc knuckle	--	--	GO:0003676//GO:0008270	nucleic acid binding//zinc ion binding	--	--	--	--
Cluster-16487.124578			446	1.6e-41	BZIP transcription factor [Actinidia chinensis var. chinensis]	778689413	XM_004152178.2	43	7.58903e-11	PREDICTED: Cucumis sativus ocs element-binding factor 1 (LOC101220715), mRNA	--	--	--	--	P24068	210	1.6e-15	Ocs element-binding factor 1 OS=Zea mays GN=OBF1 PE=2 SV=2	PF03131//PF01166//PF07716//PF15898//PF00170//PF04111//PF04977//PF05083	bZIP Maf transcription factor//TSC-22/dip/bun family//Basic region leucine zipper//cGMP-dependent protein kinase interacting domain//bZIP transcription factor//Autophagy protein Apg6//Septum formation initiator//LST-1 protein	GO:0006955//GO:0000902//GO:0006914//GO:0007049//GO:0006355	immune response//cell morphogenesis//autophagy//cell cycle//regulation of transcription, DNA-templated	GO:0019901//GO:0003700//GO:0003677//GO:0043565	protein kinase binding//transcription factor activity, sequence-specific DNA binding//DNA binding//sequence-specific DNA binding	GO:0005667//GO:0016020//GO:0005634	transcription factor complex//membrane//nucleus	--	--
Cluster-16487.44741			147	7.5e-07	PREDICTED: uncharacterized protein At2g29880-like [Erythranthe guttata]	--	--	--	--	--	--	--	--	--	--	--	--	--	PF02724//PF01080//PF04621//PF12515	CDC45-like protein//Presenilin//PEA3 subfamily ETS-domain transcription factor N terminal domain//Ca2+-ATPase N terminal autoinhibitory domain	GO:0006355//GO:0006270	regulation of transcription, DNA-templated//DNA replication initiation	GO:0005516//GO:0004190//GO:0003700	calmodulin binding//aspartic-type endopeptidase activity//transcription factor activity, sequence-specific DNA binding	GO:0005634//GO:0016021//GO:0005667	nucleus//integral component of membrane//transcription factor complex	--	--
Cluster-16487.87733			327	4.7e-28	Mannitol dehydrogenase [Actinidia chinensis var. chinensis]	--	--	--	--	--	K00083	E1.1.1.195	cinnamyl-alcohol dehydrogenase	http://www.genome.jp/dbget-bin/www_bget?ko:K00083	Q6V4H0	289	5.4e-25	8-hydroxygeraniol dehydrogenase OS=Catharanthus roseus GN=10HGO PE=1 SV=1	PF08240	Alcohol dehydrogenase GroES-like domain	GO:0055114	oxidation-reduction process	--	--	--	--	--	--
Cluster-16487.157746			1569	9.8e-172	daurichromenic acid synthase like protein2 [Rhododendron dauricum]	595970129	XM_007217430.1	53	2.19944e-16	Prunus persica hypothetical protein (PRUPE_ppa026518mg) mRNA, complete cds	--	--	--	--	Q9SVG4	1293	4.5e-141	Reticuline oxidase-like protein OS=Arabidopsis thaliana GN=At4g20830 PE=1 SV=2	PF08031//PF01565	Berberine and berberine like//FAD binding domain	GO:0055114	oxidation-reduction process	GO:0050660//GO:0016491	flavin adenine dinucleotide binding//oxidoreductase activity	--	--	--	--
Cluster-16487.181122			392	1.6e-35	glutaredoxin-C9-like [Hevea brasiliensis]	--	--	--	--	--	--	--	--	--	Q9SGP6	330	1.1e-29	Glutaredoxin-C9 OS=Arabidopsis thaliana GN=GRXC9 PE=1 SV=1	PF00462	Glutaredoxin	GO:0006118//GO:0045454	obsolete electron transport//cell redox homeostasis	GO:0015035//GO:0009055	protein disulfide oxidoreductase activity//electron carrier activity	--	--	--	--
Cluster-16487.44740			182	3.4e-11	uncharacterized protein LOC111390234 [Olea europaea var. sylvestris]	--	--	--	--	--	--	--	--	--	--	--	--	--	--	--	--	--	--	--	--	--	--	--
Cluster-16487.133248			1116	2.4e-119	F-box..kelch-repeat protein [Actinidia chinensis var. chinensis]	--	--	--	--	--	--	--	--	--	Q9M8L2	827	3.6e-87	F-box/kelch-repeat protein At1g80440 OS=Arabidopsis thaliana GN=At1g80440 PE=2 SV=1	PF00646//PF07646//PF01344	F-box domain//Kelch motif//Kelch motif	--	--	GO:0005515	protein binding	--	--	--	--
Cluster-16487.194640			846	7.1e-88	Mitogen-activated protein kinase kinase kinase [Actinidia chinensis var. chinensis]	743927002	XR_839924.1	208	1.58883e-102	PREDICTED: Populus euphratica mitogen-activated protein kinase kinase kinase YODA-like (LOC105113269), transcript variant X2, misc_RNA	--	--	--	--	Q9CAD5	408	2e-38	Mitogen-activated protein kinase kinase kinase YODA OS=Arabidopsis thaliana GN=YDA PE=1 SV=1	PF00069//PF07714//PF06039	Protein kinase domain//Protein tyrosine kinase//Malate:quinone oxidoreductase (Mqo)	GO:0006099//GO:0006468//GO:0006090	tricarboxylic acid cycle//protein phosphorylation//pyruvate metabolic process	GO:0005524//GO:0004672//GO:0008924	ATP binding//protein kinase activity//malate dehydrogenase (quinone) activity	--	--	--	--
Cluster-16487.192651			233	1.9e-17	S-norcoclaurine synthase [Actinidia chinensis var. chinensis]	--	--	--	--	--	--	--	--	--	Q67A25	135	2e-07	S-norcoclaurine synthase OS=Thalictrum flavum subsp. glaucum PE=1 SV=1	PF00407	Pathogenesis-related protein Bet v I family	GO:0006952//GO:0009607	defense response//response to biotic stimulus	--	--	--	--	--	--
Cluster-16487.136657			158	6e-09	probable polygalacturonase [Durio zibethinus]	--	--	--	--	--	--	--	--	--	A7PZL3	136	9.5e-08	Probable polygalacturonase OS=Vitis vinifera GN=GSVIVT00026920001 PE=1 SV=1	--	--	--	--	--	--	--	--	--	--
Cluster-16487.171506			199	2.3e-13	Axin-1 like [Actinidia chinensis var. chinensis]	--	--	--	--	--	--	--	--	--	--	--	--	--	--	--	--	--	--	--	--	--	--	--
Cluster-16487.150596			737	1.4e-75	polygalacturonase [Diospyros kaki]	210063110	EU816198.1	327	4.82799e-169	Diospyros kaki polygalacturonase (PG2) mRNA, complete cds	K01213	E3.2.1.67	galacturan 1,4-alpha-galacturonidase	http://www.genome.jp/dbget-bin/www_bget?ko:K01213	P35336	549	3.9e-55	Polygalacturonase OS=Actinidia deliciosa PE=2 SV=1	PF00295	Glycosyl hydrolases family 28	GO:0005982//GO:0005975//GO:0005985	starch metabolic process//carbohydrate metabolic process//sucrose metabolic process	GO:0004650	polygalacturonase activity	--	--	--	--
Cluster-16487.177916			754	2e-77	FAD-dependent urate hydroxylase [Actinidia chinensis var. chinensis]	--	--	--	--	--	--	--	--	--	--	--	--	--	PF01494//PF05834	FAD binding domain//Lycopene cyclase protein	GO:0016117	carotenoid biosynthetic process	GO:0016705//GO:0071949	oxidoreductase activity, acting on paired donors, with incorporation or reduction of molecular oxygen//FAD binding	--	--	--	--
Cluster-16487.144190	--	--	--	--	--	575789542	KF814905.1	255	1.868e-129	Diospyros kaki microsatellite Dk3055 sequence	--	--	--	--	--	--	--	--	--	--	--	--	--	--	--	--	--	--
Cluster-16487.106735	--	--	--	--	--	--	--	--	--	--	--	--	--	--	--	--	--	--	PF02724	CDC45-like protein	GO:0006270	DNA replication initiation	--	--	--	--	--	--
Cluster-16487.17394			832	4.1e-86	hypothetical protein GOBAR_DD08976 [Gossypium barbadense]	703068027	XM_010089829.1	126	8.47305e-57	Morus notabilis NAC domain-containing protein 100 partial mRNA	--	--	--	--	Q9FLJ2	692	3.2e-71	NAC domain-containing protein 100 OS=Arabidopsis thaliana GN=NAC100 PE=2 SV=1	PF02365//PF08032	No apical meristem (NAM) protein//RNA 2'-O ribose methyltransferase substrate binding	GO:0006355	regulation of transcription, DNA-templated	GO:0003677//GO:0008168	DNA binding//methyltransferase activity	--	--	--	--
Cluster-16487.150597			730	6.7e-75	polygalacturonase [Diospyros kaki]	210063110	EU816198.1	460	0	Diospyros kaki polygalacturonase (PG2) mRNA, complete cds	K01213	E3.2.1.67	galacturan 1,4-alpha-galacturonidase	http://www.genome.jp/dbget-bin/www_bget?ko:K01213	P35336	559	2e-56	Polygalacturonase OS=Actinidia deliciosa PE=2 SV=1	PF00295	Glycosyl hydrolases family 28	GO:0005985//GO:0005982//GO:0005975	sucrose metabolic process//starch metabolic process//carbohydrate metabolic process	GO:0004650	polygalacturonase activity	--	--	--	--
Cluster-16487.9001			916	4.4e-96	PREDICTED: uncharacterized protein LOC100244942 isoform X1 [Vitis vinifera]	731392332	XM_002284385.2	209	3.53223e-103	PREDICTED: Vitis vinifera uncharacterized LOC100244942 (LOC100244942), transcript variant X1, mRNA	--	--	--	--	--	--	--	--	PF07730	Histidine kinase	GO:0016310//GO:0000160	phosphorylation//phosphorelay signal transduction system	GO:0000155//GO:0046983	phosphorelay sensor kinase activity//protein dimerization activity	GO:0016021//GO:0009365	integral component of membrane//protein histidine kinase complex	--	--
Cluster-16487.45806			1739	1.9e-191	gibberellin 2-oxidase 2 [Diospyros kaki]	659143634	KJ664181.1	1206	0	Diospyros kaki cultivar Nantongxiaofangshi gibberellin 2-oxidase 2 (GA2ox2) mRNA, complete cds	K04125	E1.14.11.13	gibberellin 2-oxidase	http://www.genome.jp/dbget-bin/www_bget?ko:K04125	Q9SQ80	1229	1.2e-133	Gibberellin 2-beta-dioxygenase 1 OS=Pisum sativum GN=GA2OX1 PE=1 SV=1	PF03171	2OG-Fe(II) oxygenase superfamily	GO:0055114	oxidation-reduction process	GO:0016491	oxidoreductase activity	--	--	--	--
Cluster-16487.84635			773	6.2e-80	Polygalacturonase [Actinidia chinensis var. chinensis]	571525295	XM_006598878.1	178	2.17341e-86	PREDICTED: Glycine max probable polygalacturonase-like (LOC100778404), transcript variant X2, mRNA	--	--	--	--	A7PZL3	734	9.4e-77	Probable polygalacturonase OS=Vitis vinifera GN=GSVIVT00026920001 PE=1 SV=1	PF00295	Glycosyl hydrolases family 28	GO:0005982//GO:0005975//GO:0005985	starch metabolic process//carbohydrate metabolic process//sucrose metabolic process	GO:0004650	polygalacturonase activity	--	--	--	--
Cluster-16487.41884	--	--	--	--	--	--	--	--	--	--	--	--	--	--	--	--	--	--	--	--	--	--	--	--	--	--	--	--
Cluster-16487.122944			353	1.6e-31	PREDICTED: beta-D-glucosyl crocetin beta-1,6-glucosyltransferase-like [Juglans regia]	--	--	--	--	--	K12937	UGAT	cyanidin-3-O-glucoside 2''-O-glucuronosyltransferase	http://www.genome.jp/dbget-bin/www_bget?ko:K12937	F8WKW8	326	9.7e-30	Beta-D-glucosyl crocetin beta-1,6-glucosyltransferase OS=Gardenia jasminoides GN=UGT94E5 PE=1 SV=1	PF00201	UDP-glucoronosyl and UDP-glucosyl transferase	GO:0008152	metabolic process	GO:0016758	transferase activity, transferring hexosyl groups	--	--	--	--
Cluster-16487.144187	--	--	--	--	--	575789542	KF814905.1	615	0	Diospyros kaki microsatellite Dk3055 sequence	--	--	--	--	--	--	--	--	--	--	--	--	--	--	--	--	--	--
Cluster-16487.206067			1828	1.3e-201	ACT domain-containing protein [Actinidia chinensis var. chinensis]	697181587	XR_686112.1	284	1.19755e-144	PREDICTED: Nicotiana tomentosiformis uncharacterized LOC104095372 (LOC104095372), transcript variant X2, misc_RNA	--	--	--	--	O80644	1434	2.8e-157	ACT domain-containing protein ACR9 OS=Arabidopsis thaliana GN=ACR9 PE=2 SV=1	PF13291//PF01842	ACT domain//ACT domain	GO:0008152	metabolic process	GO:0016597	amino acid binding	--	--	--	--
Cluster-16487.174811			414	8.6e-38	jasmonate-inducible protein [Diospyros kaki]	--	--	--	--	--	--	--	--	--	--	--	--	--	--	--	--	--	--	--	--	--	--	--
Cluster-16487.150593			306	5.6e-26	polygalacturonase [Diospyros kaki]	210063110	EU816198.1	213	4.60974e-106	Diospyros kaki polygalacturonase (PG2) mRNA, complete cds	K01213	E3.2.1.67	galacturan 1,4-alpha-galacturonidase	http://www.genome.jp/dbget-bin/www_bget?ko:K01213	P35336	221	1.8e-17	Polygalacturonase OS=Actinidia deliciosa PE=2 SV=1	PF00295	Glycosyl hydrolases family 28	GO:0005975//GO:0005982//GO:0005985	carbohydrate metabolic process//starch metabolic process//sucrose metabolic process	GO:0004650	polygalacturonase activity	--	--	--	--
Cluster-16487.211725			497	1.6e-47	RNA-binding protein 24-like [Olea europaea var. sylvestris]	567148877	XM_006416146.1	130	2.69262e-59	Eutrema salsugineum hypothetical protein (EUTSA_v10008357mg) mRNA, complete cds	--	--	--	--	Q76LC6	283	4.6e-24	RNA-binding protein 24 OS=Danio rerio GN=rbm24 PE=2 SV=1	PF16367//PF00076	RNA recognition motif//RNA recognition motif. (a.k.a. RRM, RBD, or RNP domain)	--	--	GO:0003676	nucleic acid binding	--	--	KOG0149	Predicted RNA-binding protein SEB4 (RRM superfamily)
Cluster-16487.75946			836	1.4e-86	Flavin-containing monooxygenase FMO GS-OX-like [Actinidia chinensis var. chinensis]	--	--	--	--	--	--	--	--	--	A8MRX0	637	7.7e-65	Flavin-containing monooxygenase FMO GS-OX5 OS=Arabidopsis thaliana GN=FMOGS-OX5 PE=2 SV=2	PF07992//PF00743	Pyridine nucleotide-disulphide oxidoreductase//Flavin-binding monooxygenase-like	GO:0055114	oxidation-reduction process	GO:0016491//GO:0050660//GO:0050661//GO:0004499	oxidoreductase activity//flavin adenine dinucleotide binding//NADP binding//N,N-dimethylaniline monooxygenase activity	--	--	--	--
Cluster-16487.118825	--	--	--	--	--	--	--	--	--	--	--	--	--	--	--	--	--	--	--	--	--	--	--	--	--	--	--	--
Cluster-16487.35380			755	2.4e-77	PREDICTED: uncharacterized protein LOC100244942 isoform X1 [Vitis vinifera]	731392336	XM_010652760.1	177	2.58057e-85	PREDICTED: Vitis vinifera uncharacterized LOC100244942 (LOC100244942), transcript variant X3, mRNA	--	--	--	--	--	--	--	--	--	--	--	--	--	--	--	--	--	--
Cluster-16487.55001			381	3.2e-34	Protein RESTRICTED TEV MOVEMENT like [Actinidia chinensis var. chinensis]	--	--	--	--	--	--	--	--	--	Q9SE37	242	1.9e-19	Protein RESTRICTED TEV MOVEMENT 1 OS=Arabidopsis thaliana GN=RTM1 PE=1 SV=1	--	--	--	--	--	--	--	--	--	--
Cluster-16487.150595	--	--	--	--	--	210063110	EU816198.1	866	0	Diospyros kaki polygalacturonase (PG2) mRNA, complete cds	--	--	--	--	P35336	748	8.5e-78	Polygalacturonase OS=Actinidia deliciosa PE=2 SV=1	PF00295//PF01000	Glycosyl hydrolases family 28//RNA polymerase Rpb3/RpoA insert domain	GO:0005975//GO:0005985//GO:0006351//GO:0005982//GO:0006206//GO:0006144	carbohydrate metabolic process//sucrose metabolic process//transcription, DNA-templated//starch metabolic process//pyrimidine nucleobase metabolic process//purine nucleobase metabolic process	GO:0003899//GO:0046983//GO:0004650	DNA-directed RNA polymerase activity//protein dimerization activity//polygalacturonase activity	GO:0005730	nucleolus	--	--
Cluster-16487.53586			321	1.2e-27	Poly..A.. polymerase catalytic subunit like [Actinidia chinensis var. chinensis]	695017511	XM_009397421.1	39	2.98032e-09	PREDICTED: Musa acuminata subsp. malaccensis uncharacterized LOC103980899 (LOC103980899), mRNA	--	--	--	--	--	--	--	--	--	--	--	--	--	--	--	--	--	--
Cluster-16487.85877			479	1.7e-45	PREDICTED: ethylene-responsive transcription factor RAP2-3 [Theobroma cacao]	703149366	XM_010111282.1	114	1.86601e-50	Morus notabilis Ethylene-responsive transcription factor partial mRNA	K09286	EREBP	EREBP-like factor	http://www.genome.jp/dbget-bin/www_bget?ko:K09286	P42736	346	2e-31	Ethylene-responsive transcription factor RAP2-3 OS=Arabidopsis thaliana GN=RAP2-3 PE=1 SV=2	PF00847	AP2 domain	GO:0006355	regulation of transcription, DNA-templated	GO:0003700	transcription factor activity, sequence-specific DNA binding	GO:0005667	transcription factor complex	--	--
Cluster-16487.165388			442	2.3e-41	PREDICTED: protein ABSCISIC ACID-INSENSITIVE 5 [Ziziphus jujuba]	571558898	XM_003553547.2	80	1.03983e-31	PREDICTED: Glycine max protein ABSCISIC ACID-INSENSITIVE 5-like (LOC100818567), mRNA	K14432	ABF	ABA responsive element binding factor	http://www.genome.jp/dbget-bin/www_bget?ko:K14432	Q9SJN0	325	3.9e-29	Protein ABSCISIC ACID-INSENSITIVE 5 OS=Arabidopsis thaliana GN=ABI5 PE=1 SV=1	--	--	--	--	--	--	--	--	--	--
Cluster-16487.131617			321	1.7e-27	beta-D-glucosyl crocetin beta-1,6-glucosyltransferase-like [Quercus suber]	--	--	--	--	--	--	--	--	--	F8WKW8	292	1.8e-25	Beta-D-glucosyl crocetin beta-1,6-glucosyltransferase OS=Gardenia jasminoides GN=UGT94E5 PE=1 SV=1	PF00201//PF04101	UDP-glucoronosyl and UDP-glucosyl transferase//Glycosyltransferase family 28 C-terminal domain	GO:0008152	metabolic process	GO:0016758	transferase activity, transferring hexosyl groups	--	--	--	--
Cluster-16487.168142			585	7.7e-58	F-box protein like [Actinidia chinensis var. chinensis]	--	--	--	--	--	--	--	--	--	Q9LEX0	440	2.3e-42	F-box protein PP2-A13 OS=Arabidopsis thaliana GN=PP2A13 PE=1 SV=1	--	--	--	--	--	--	--	--	--	--
Cluster-16487.28461			1385	3.7e-150	PREDICTED: AP2..ERF and B3 domain-containing transcription factor RAV1 [Vitis vinifera]	731370594	XM_002281673.2	255	2.00098e-128	PREDICTED: Vitis vinifera AP2/ERF and B3 domain-containing transcription factor RAV1-like (LOC100262843), mRNA	K09287	RAV	RAV-like factor	http://www.genome.jp/dbget-bin/www_bget?ko:K09287	Q9C6M5	1057	1.8e-113	AP2/ERF and B3 domain-containing transcription repressor TEM1 OS=Arabidopsis thaliana GN=TEM1 PE=1 SV=1	PF05875//PF02362//PF05297//PF00847	Ceramidase//B3 DNA binding domain//Herpesvirus latent membrane protein 1 (LMP1)//AP2 domain	GO:0019087//GO:0006672//GO:0006807//GO:0006355	transformation of host cell by virus//ceramide metabolic process//nitrogen compound metabolic process//regulation of transcription, DNA-templated	GO:0003700//GO:0003677//GO:0016811	transcription factor activity, sequence-specific DNA binding//DNA binding//hydrolase activity, acting on carbon-nitrogen (but not peptide) bonds, in linear amides	GO:0005667//GO:0016021	transcription factor complex//integral component of membrane	--	--
Cluster-16487.80669			581	1.5e-57	Mannitol dehydrogenase [Actinidia chinensis var. chinensis]	332384182	HQ880208.1	186	1.0683e-90	Camellia sinensis cinnamyl alcohol dehydrogenase 3 mRNA, complete cds	K00083	E1.1.1.195	cinnamyl-alcohol dehydrogenase	http://www.genome.jp/dbget-bin/www_bget?ko:K00083	Q9ZRF1	560	1.9e-56	Probable mannitol dehydrogenase OS=Fragaria ananassa GN=CAD PE=2 SV=1	PF00107	Zinc-binding dehydrogenase	GO:0055114	oxidation-reduction process	--	--	--	--	--	--
Cluster-16487.150591			704	5.7e-72	polygalacturonase [Diospyros kaki]	210063110	EU816198.1	399	0	Diospyros kaki polygalacturonase (PG2) mRNA, complete cds	K01213	E3.2.1.67	galacturan 1,4-alpha-galacturonidase	http://www.genome.jp/dbget-bin/www_bget?ko:K01213	P35336	542	1.6e-54	Polygalacturonase OS=Actinidia deliciosa PE=2 SV=1	PF00295	Glycosyl hydrolases family 28	GO:0005982//GO:0005975//GO:0005985	starch metabolic process//carbohydrate metabolic process//sucrose metabolic process	GO:0004650	polygalacturonase activity	--	--	--	--
Cluster-16487.129389			285	6.2e-23	Glutamate [NMDA] receptor subunit 1 like [Actinidia chinensis var. chinensis]	--	--	--	--	--	--	--	--	--	--	--	--	--	PF09174	Maf1 regulator	GO:0016480	negative regulation of transcription from RNA polymerase III promoter	--	--	--	--	--	--
Cluster-16487.123593			284	3.2e-23	unnamed protein product [Coffea canephora]	--	--	--	--	--	K13080	C12RT1	flavanone 7-O-glucoside 2''-O-beta-L-rhamnosyltransferase	http://www.genome.jp/dbget-bin/www_bget?ko:K13080	F8WKW8	231	2e-18	Beta-D-glucosyl crocetin beta-1,6-glucosyltransferase OS=Gardenia jasminoides GN=UGT94E5 PE=1 SV=1	--	--	--	--	--	--	--	--	--	--
Cluster-16487.76400			468	2.2e-44	uncharacterized protein LOC112096986 [Citrus clementina]	568833664	XM_006470936.1	127	7.52807e-58	PREDICTED: Citrus sinensis uncharacterized LOC102628703 (LOC102628703), partial mRNA	--	--	--	--	--	--	--	--	--	--	--	--	--	--	--	--	--	--
Cluster-16487.166119			563	1.4e-55	PREDICTED: F-box..kelch-repeat protein At1g80440-like [Nicotiana sylvestris]	743769477	XM_010916726.1	78	8.78996e-31	PREDICTED: Elaeis guineensis F-box/kelch-repeat protein At1g80440-like (LOC105040269), mRNA	--	--	--	--	Q9M8L2	455	2.2e-44	F-box/kelch-repeat protein At1g80440 OS=Arabidopsis thaliana GN=At1g80440 PE=2 SV=1	PF07646//PF01344	Kelch motif//Kelch motif	--	--	GO:0005515	protein binding	--	--	--	--
Cluster-16487.187922	--	--	--	--	--	575789542	KF814905.1	391	0	Diospyros kaki microsatellite Dk3055 sequence	--	--	--	--	--	--	--	--	--	--	--	--	--	--	--	--	--	--
Cluster-16487.79000			385	6.7e-35	F-box protein like [Actinidia chinensis var. chinensis]	--	--	--	--	--	--	--	--	--	Q9LEX0	281	3.5e-24	F-box protein PP2-A13 OS=Arabidopsis thaliana GN=PP2A13 PE=1 SV=1	--	--	--	--	--	--	--	--	--	--
Cluster-16487.120204			323	6.5e-28	PREDICTED: beta-D-glucosyl crocetin beta-1,6-glucosyltransferase-like [Nicotiana tabacum]	848872239	XM_012981230.1	40	7.43379e-10	PREDICTED: Erythranthe guttatus beta-D-glucosyl crocetin beta-1,6-glucosyltransferase-like (LOC105957299), mRNA	K12937	UGAT	cyanidin-3-O-glucoside 2''-O-glucuronosyltransferase	http://www.genome.jp/dbget-bin/www_bget?ko:K12937	F8WKW8	248	1.4e-20	Beta-D-glucosyl crocetin beta-1,6-glucosyltransferase OS=Gardenia jasminoides GN=UGT94E5 PE=1 SV=1	--	--	--	--	--	--	--	--	--	--
Cluster-16487.122946			417	8.1e-39	Beta-D-glucosyl crocetin beta-1,6-glucosyltransferase [Actinidia chinensis var. chinensis]	444289128	JX011633.1	52	1.58084e-16	Linum usitatissimum cultivar AC McDuff UDP-glucosyltransferase (UGT94H1) mRNA, complete cds	K12937	UGAT	cyanidin-3-O-glucoside 2''-O-glucuronosyltransferase	http://www.genome.jp/dbget-bin/www_bget?ko:K12937	F8WKW8	399	4.5e-38	Beta-D-glucosyl crocetin beta-1,6-glucosyltransferase OS=Gardenia jasminoides GN=UGT94E5 PE=1 SV=1	PF00201//PF04101	UDP-glucoronosyl and UDP-glucosyl transferase//Glycosyltransferase family 28 C-terminal domain	GO:0008152	metabolic process	GO:0016758	transferase activity, transferring hexosyl groups	--	--	--	--
Cluster-16487.118826	--	--	--	--	--	747055995	XM_011075949.1	76	3.27442e-29	PREDICTED: Sesamum indicum protein AUXIN-REGULATED GENE INVOLVED IN ORGAN SIZE (LOC105159019), mRNA	--	--	--	--	--	--	--	--	PF01783	Ribosomal L32p protein family	GO:0042254//GO:0006412	ribosome biogenesis//translation	GO:0003735	structural constituent of ribosome	GO:0005840//GO:0015934	ribosome//large ribosomal subunit	--	--
Cluster-16487.15914	--	--	--	--	--	--	--	--	--	--	--	--	--	--	--	--	--	--	PF02884	Polysaccharide lyase family 8, C-terminal beta-sandwich domain	--	--	GO:0016829	lyase activity	GO:0005576	extracellular region	--	--
Cluster-16487.93086			472	3.7e-45	Integrase [Actinidia chinensis var. chinensis]	--	--	--	--	--	--	--	--	--	--	--	--	--	--	--	--	--	--	--	--	--	--	--
Cluster-16487.37080			726	1.8e-74	Low-specificity L-threonine aldolase [Actinidia chinensis var. chinensis]	567900397	XM_006442624.1	200	1.3261e-98	Citrus clementina hypothetical protein (CICLE_v10020798mg) mRNA, complete cds	K01620	ltaE	threonine aldolase	http://www.genome.jp/dbget-bin/www_bget?ko:K01620	Q8RXU4	622	9.4e-64	Probable low-specificity L-threonine aldolase 1 OS=Arabidopsis thaliana GN=THA1 PE=1 SV=1	PF01053//PF00155//PF01212	Cys/Met metabolism PLP-dependent enzyme//Aminotransferase class I and II//Beta-eliminating lyase	GO:0009058//GO:0006520	biosynthetic process//cellular amino acid metabolic process	GO:0030170//GO:0016829	pyridoxal phosphate binding//lyase activity	--	--	KOG1368	Threonine aldolase
Cluster-16487.143217			343	6.7e-30	Beta-D-glucosyl crocetin beta-1,6-glucosyltransferase [Actinidia chinensis var. chinensis]	--	--	--	--	--	--	--	--	--	F8WKW8	327	2.2e-29	Beta-D-glucosyl crocetin beta-1,6-glucosyltransferase OS=Gardenia jasminoides GN=UGT94E5 PE=1 SV=1	PF12658//PF04101//PF00201//PF00745	Telomere capping, CST complex subunit//Glycosyltransferase family 28 C-terminal domain//UDP-glucoronosyl and UDP-glucosyl transferase//Glutamyl-tRNAGlu reductase, dimerisation domain	GO:0055114//GO:0010833//GO:0033014//GO:0008152	oxidation-reduction process//telomere maintenance via telomere lengthening//tetrapyrrole biosynthetic process//metabolic process	GO:0043047//GO:0008883//GO:0050661//GO:0016758	single-stranded telomeric DNA binding//glutamyl-tRNA reductase activity//NADP binding//transferase activity, transferring hexosyl groups	GO:0070188	obsolete Stn1-Ten1 complex	--	--
Cluster-16487.207164			1343	3.2e-145	Protein translocase subunit SecA like [Actinidia chinensis var. chinensis]	--	--	--	--	--	--	--	--	--	--	--	--	--	PF05307	Bundlin	--	--	--	--	GO:0009289	pilus	--	--
Cluster-16487.62899			1188	1.6e-127	Metalloendoproteinase [Actinidia chinensis var. chinensis]	848926905	XM_012971865.1	226	1.58894e-112	PREDICTED: Erythranthe guttatus metalloendoproteinase 1-like (LOC105948641), mRNA	--	--	--	--	Q8GWW6	829	3e-87	Metalloendoproteinase 4-MMP OS=Arabidopsis thaliana GN=4MMP PE=1 SV=1	PF07998//PF10462//PF00413//PF01400	Peptidase family M54//Peptidase M66//Matrixin//Astacin (Peptidase family M12A)	GO:0006508	proteolysis	GO:0004222//GO:0008270	metalloendopeptidase activity//zinc ion binding	GO:0031012	extracellular matrix	KOG1565	Gelatinase A and related matrix metalloproteases
Cluster-16487.53587			321	3e-27	Poly..A.. polymerase catalytic subunit like [Actinidia chinensis var. chinensis]	695017511	XM_009397421.1	39	7.66402e-09	PREDICTED: Musa acuminata subsp. malaccensis uncharacterized LOC103980899 (LOC103980899), mRNA	--	--	--	--	--	--	--	--	--	--	--	--	--	--	--	--	--	--
Cluster-16487.128358			1277	1.8e-137	putative transmembrane protein [Diospyros kaki]	373938262	AB514530.1	1107	0	Diospyros kaki Dk125 mRNA for putative transmembrane protein, complete cds	--	--	--	--	Q9SRE4	545	6.2e-54	UDP-galactose transporter 2 OS=Arabidopsis thaliana GN=UDP-GALT2 PE=2 SV=1	PF05366	Sarcolipin	--	--	GO:0030234	enzyme regulator activity	GO:0016020	membrane	--	--
Cluster-16487.168141			754	1.5e-77	F-box protein like [Actinidia chinensis var. chinensis]	--	--	--	--	--	--	--	--	--	Q9LEX0	605	1.3e-61	F-box protein PP2-A13 OS=Arabidopsis thaliana GN=PP2A13 PE=1 SV=1	--	--	--	--	--	--	--	--	--	--
Cluster-16487.144192			134	8e-06	E4 SUMO-protein ligase PIAL2-like isoform X4 [Helianthus annuus]	575789542	KF814905.1	193	1.02297e-94	Diospyros kaki microsatellite Dk3055 sequence	--	--	--	--	--	--	--	--	PF01103	Surface antigen	--	--	--	--	GO:0019867	outer membrane	--	--
Cluster-16487.130386	--	--	--	--	--	747055995	XM_011075949.1	76	3.7274e-29	PREDICTED: Sesamum indicum protein AUXIN-REGULATED GENE INVOLVED IN ORGAN SIZE (LOC105159019), mRNA	--	--	--	--	--	--	--	--	--	--	--	--	--	--	--	--	--	--
Cluster-16487.208750	--	--	--	--	--	848908253	XM_012997653.1	45	1.62475e-12	PREDICTED: Erythranthe guttatus uncharacterized LOC105972678 (LOC105972678), mRNA	--	--	--	--	--	--	--	--	--	--	--	--	--	--	--	--	--	--
Cluster-16487.66058			822	3.5e-85	Protein GrpE like [Actinidia chinensis var. chinensis]	802588478	XM_012215518.1	256	2.63344e-129	PREDICTED: Jatropha curcas grpE protein homolog, mitochondrial (LOC105633019), transcript variant X2, mRNA	K03687	GRPE	molecular chaperone GrpE	http://www.genome.jp/dbget-bin/www_bget?ko:K03687	B6JCI1	341	9.3e-31	Protein GrpE OS=Oligotropha carboxidovorans (strain ATCC 49405 / DSM 1227 / OM5) GN=grpE PE=3 SV=1	PF01025	GrpE	GO:0006457	protein folding	GO:0051087//GO:0000774//GO:0042803	chaperone binding//adenyl-nucleotide exchange factor activity//protein homodimerization activity	--	--	KOG3003	Molecular chaperone of the GrpE family
Cluster-16487.169453	--	--	--	--	--	--	--	--	--	--	--	--	--	--	Q9LN77	600	5.9e-61	F-box protein PP2-A12 OS=Arabidopsis thaliana GN=P2A12 PE=2 SV=1	--	--	--	--	--	--	--	--	--	--
Cluster-16487.198613	--	--	--	--	--	--	--	--	--	--	K03517	nadA	quinolinate synthase	http://www.genome.jp/dbget-bin/www_bget?ko:K03517	Q9FXE3	425	1.4e-40	SufE-like protein 2, chloroplastic OS=Arabidopsis thaliana GN=SUFE2 PE=2 SV=1	PF04618	HD-ZIP protein N terminus	--	--	--	--	GO:0005634	nucleus	--	--
Cluster-16487.95405			1427	3.2e-155	PREDICTED: mitochondrial phosphate carrier protein 3, mitochondrial [Ricinus communis]	731426970	XM_002284438.2	519	0	PREDICTED: Vitis vinifera phosphate carrier protein, mitochondrial-like (LOC100261124), mRNA	K15102	SLC25A3, PHC, PIC	solute carrier family 25 (mitochondrial phosphate transporter), member 3	http://www.genome.jp/dbget-bin/www_bget?ko:K15102	Q9FMU6	1338	3.1e-146	Mitochondrial phosphate carrier protein 3, mitochondrial OS=Arabidopsis thaliana GN=MPT3 PE=2 SV=1	--	--	--	--	--	--	--	--	KOG0767	Mitochondrial phosphate carrier protein
Cluster-16487.73712			420	7.2e-39	Centromere protein like [Actinidia chinensis var. chinensis]	--	--	--	--	--	--	--	--	--	--	--	--	--	PF07730//PF05837	Histidine kinase//Centromere protein H (CENP-H)	GO:0016310//GO:0051382//GO:0000160	phosphorylation//kinetochore assembly//phosphorelay signal transduction system	GO:0046983//GO:0000155	protein dimerization activity//phosphorelay sensor kinase activity	GO:0000776//GO:0009365//GO:0016021	kinetochore//protein histidine kinase complex//integral component of membrane	--	--
Cluster-16487.81549			497	8.6e-48	PREDICTED: expansin-A8-like [Populus euphratica]	94962950	DQ499635.1	158	3.94497e-75	Vasconcellea cundinamarcensis expansin precursor (Exp2) mRNA, complete cds	--	--	--	--	Q40636	443	7.1e-43	Expansin-A2 OS=Oryza sativa subsp. japonica GN=EXPA2 PE=2 SV=2	--	--	--	--	--	--	--	--	--	--
Cluster-16487.128931			486	1.3e-46	Mannitol dehydrogenase [Actinidia chinensis var. chinensis]	--	--	--	--	--	K00083	E1.1.1.195	cinnamyl-alcohol dehydrogenase	http://www.genome.jp/dbget-bin/www_bget?ko:K00083	Q6V4H0	452	5e-44	8-hydroxygeraniol dehydrogenase OS=Catharanthus roseus GN=10HGO PE=1 SV=1	PF08240	Alcohol dehydrogenase GroES-like domain	GO:0055114	oxidation-reduction process	--	--	--	--	--	--
Cluster-16487.69551			997	1.2e-105	Ubiquitin-associated and SH3 domain-containing protein [Actinidia chinensis var. chinensis]	--	--	--	--	--	--	--	--	--	--	--	--	--	--	--	--	--	--	--	--	--	--	--
Cluster-16487.123592			612	4.4e-61	PREDICTED: beta-D-glucosyl crocetin beta-1,6-glucosyltransferase-like [Juglans regia]	--	--	--	--	--	K12937	UGAT	cyanidin-3-O-glucoside 2''-O-glucuronosyltransferase	http://www.genome.jp/dbget-bin/www_bget?ko:K12937	Q8GVE3	471	4.4e-46	Flavanone 7-O-glucoside 2''-O-beta-L-rhamnosyltransferase OS=Citrus maxima GN=C12RT1 PE=1 SV=2	PF03033	Glycosyltransferase family 28 N-terminal domain	GO:0030259//GO:0005975	lipid glycosylation//carbohydrate metabolic process	GO:0016758	transferase activity, transferring hexosyl groups	--	--	--	--
Cluster-16487.76298	--	--	--	--	--	--	--	--	--	--	--	--	--	--	--	--	--	--	PF10152	Predicted coiled-coil domain-containing protein (DUF2360)	--	--	--	--	GO:0071203	WASH complex	--	--
Cluster-16487.161883			403	1e-36	Rapid alkalinization factor like [Actinidia chinensis var. chinensis]	694403343	XM_009378351.1	101	2.95776e-43	PREDICTED: Pyrus x bretschneideri protein RALF-like 33 (LOC103965309), mRNA	--	--	--	--	Q945T0	343	4.2e-31	Rapid alkalinization factor OS=Nicotiana tabacum GN=RALF PE=1 SV=1	--	--	--	--	--	--	--	--	--	--
Cluster-16487.191449	--	--	--	--	--	--	--	--	--	--	--	--	--	--	--	--	--	--	--	--	--	--	--	--	--	--	--	--
Cluster-16487.91028			603	3.1e-60	chitinase A3, partial [Diospyros kaki]	--	--	--	--	--	K01183	E3.2.1.14	chitinase	http://www.genome.jp/dbget-bin/www_bget?ko:K01183	P36910	496	3.5e-49	Acidic endochitinase SE2 OS=Beta vulgaris GN=SE2 PE=1 SV=1	PF00704	Glycosyl hydrolases family 18	GO:0005975	carbohydrate metabolic process	GO:0004553	hydrolase activity, hydrolyzing O-glycosyl compounds	--	--	KOG4701	Chitinase
Cluster-16487.42382			416	2.5e-38	PREDICTED: ethylene-responsive transcription factor RAP2-3 [Theobroma cacao]	703149366	XM_010111282.1	114	1.37373e-50	Morus notabilis Ethylene-responsive transcription factor partial mRNA	K09286	EREBP	EREBP-like factor	http://www.genome.jp/dbget-bin/www_bget?ko:K09286	P42736	303	1.4e-26	Ethylene-responsive transcription factor RAP2-3 OS=Arabidopsis thaliana GN=RAP2-3 PE=1 SV=2	PF00847	AP2 domain	GO:0006355	regulation of transcription, DNA-templated	GO:0003700	transcription factor activity, sequence-specific DNA binding	GO:0005667	transcription factor complex	--	--
Cluster-16487.159268			292	6.8e-24	hypothetical protein CFP56_67851 [Quercus suber]	--	--	--	--	--	--	--	--	--	--	--	--	--	PF08718	Glycolipid transfer protein (GLTP)	GO:0046836	glycolipid transport	GO:0051861//GO:0017089	glycolipid binding//glycolipid transporter activity	GO:0005737	cytoplasm	--	--
Cluster-16487.69563			814	4.4e-84	Ubiquitin-associated and SH3 domain-containing protein [Actinidia chinensis var. chinensis]	--	--	--	--	--	--	--	--	--	--	--	--	--	--	--	--	--	--	--	--	--	--	--
Cluster-16487.173254			269	3.4e-21	Glycosyltransferase-like KOBITO [Actinidia chinensis var. chinensis]	--	--	--	--	--	--	--	--	--	Q5XV99	133	8.9e-07	Glycosyltransferase-like At3g57200 OS=Arabidopsis thaliana GN=At3g57200 PE=2 SV=1	--	--	--	--	--	--	--	--	--	--
Cluster-16487.118823	--	--	--	--	--	--	--	--	--	--	--	--	--	--	--	--	--	--	--	--	--	--	--	--	--	--	--	--
Cluster-16487.150760			816	1.6e-84	Acetyltransferase NATA1-like [Actinidia chinensis var. chinensis]	702423643	XM_010069019.1	168	2.03837e-80	PREDICTED: Eucalyptus grandis probable acetyltransferase NATA1-like (LOC104454231), mRNA	--	--	--	--	Q9ZV06	721	7.5e-75	Probable acetyltransferase NATA1-like OS=Arabidopsis thaliana GN=At2g39020 PE=2 SV=1	PF00583//PF03689//PF04625//PF13302//PF12568//PF08445//PF08352//PF13673//PF13508	Acetyltransferase (GNAT) family//Nepovirus coat protein, N-terminal domain//DEC-1 protein, N-terminal region//Acetyltransferase (GNAT) domain//Acetyltransferase (GNAT) domain//FR47-like protein//Oligopeptide/dipeptide transporter, C-terminal region//Acetyltransferase (GNAT) domain//Acetyltransferase (GNAT) domain	GO:0042967//GO:0007304//GO:0015833	acyl-carrier-protein biosynthetic process//chorion-containing eggshell formation//peptide transport	GO:0016747//GO:0008080//GO:0005524//GO:0000166//GO:0005213	transferase activity, transferring acyl groups other than amino-acyl groups//N-acetyltransferase activity//ATP binding//nucleotide binding//structural constituent of chorion	GO:0019028//GO:0042600//GO:0005576	viral capsid//chorion//extracellular region	KOG3216	Diamine acetyltransferase
Cluster-16487.202792			1066	2.4e-113	PREDICTED: flavonol synthase..flavanone 3-hydroxylase-like [Fragaria vesca subsp. vesca]	--	--	--	--	--	--	--	--	--	Q9ZWQ9	492	3.8e-48	Flavonol synthase/flavanone 3-hydroxylase OS=Citrus unshiu GN=FLS PE=1 SV=1	PF03171	2OG-Fe(II) oxygenase superfamily	GO:0055114	oxidation-reduction process	GO:0016491	oxidoreductase activity	--	--	--	--
Cluster-16487.21052			820	6e-85	Ferritin like [Actinidia chinensis var. chinensis]	568855004	XM_006481040.1	190	1.3061e-92	PREDICTED: Citrus sinensis ferritin-3, chloroplastic-like (LOC102626899), mRNA	K00522	FTH1	ferritin heavy chain	http://www.genome.jp/dbget-bin/www_bget?ko:K00522	Q948P6	748	6e-78	Ferritin-3, chloroplastic OS=Glycine max PE=2 SV=1	PF02915//PF00210	Rubrerythrin//Ferritin-like domain	GO:0006879//GO:0055114	cellular iron ion homeostasis//oxidation-reduction process	GO:0046872//GO:0016491//GO:0008199	metal ion binding//oxidoreductase activity//ferric iron binding	--	--	KOG2332	Ferritin
Cluster-16487.153941			795	7.1e-82	hypothetical protein GLYMA_10G063200 [Glycine max]	848926116	XM_013003427.1	59	1.3088e-19	PREDICTED: Erythranthe guttatus uncharacterized LOC105978019 (LOC105978019), mRNA	--	--	--	--	--	--	--	--	PF07213//PF00643	DAP10 membrane protein//B-box zinc finger	GO:0007165//GO:0050776//GO:0014068	signal transduction//regulation of immune response//positive regulation of phosphatidylinositol 3-kinase signaling	GO:0005102//GO:0043548//GO:0008270	receptor binding//phosphatidylinositol 3-kinase binding//zinc ion binding	GO:0016020//GO:0005622	membrane//intracellular	--	--
Cluster-16487.119158			1373	6.4e-149	cinnamoyl-CoA reductase [Vaccinium corymbosum]	206574937	FJ197338.1	471	0	Vaccinium corymbosum cultivar Bluecrop cinnamoyl-CoA reductase (CCR) mRNA, complete cds	K09753	CCR	cinnamoyl-CoA reductase	http://www.genome.jp/dbget-bin/www_bget?ko:K09753	Q9S9N9	1206	6.6e-131	Cinnamoyl-CoA reductase 1 OS=Arabidopsis thaliana GN=CCR1 PE=1 SV=1	PF00106//PF01370//PF01073	short chain dehydrogenase//NAD dependent epimerase/dehydratase family//3-beta hydroxysteroid dehydrogenase/isomerase family	GO:0055114//GO:0008152//GO:0008207//GO:0008209//GO:0008210//GO:0006694	oxidation-reduction process//metabolic process//C21-steroid hormone metabolic process//androgen metabolic process//estrogen metabolic process//steroid biosynthetic process	GO:0016616//GO:0003824//GO:0003854//GO:0016491//GO:0050662	oxidoreductase activity, acting on the CH-OH group of donors, NAD or NADP as acceptor//catalytic activity//3-beta-hydroxy-delta5-steroid dehydrogenase activity//oxidoreductase activity//coenzyme binding	--	--	--	--
Cluster-16487.96617			430	4.5e-40	PREDICTED: beta-D-glucosyl crocetin beta-1,6-glucosyltransferase isoform X1 [Vitis vinifera]	--	--	--	--	--	K12937	UGAT	cyanidin-3-O-glucoside 2''-O-glucuronosyltransferase	http://www.genome.jp/dbget-bin/www_bget?ko:K12937	Q8GVE3	309	2.2e-27	Flavanone 7-O-glucoside 2''-O-beta-L-rhamnosyltransferase OS=Citrus maxima GN=C12RT1 PE=1 SV=2	--	--	--	--	--	--	--	--	--	--
Cluster-16487.144077			1689	3.7e-185	WD repeat and HMG-box DNA-binding protein like [Actinidia chinensis var. chinensis]	567911980	XM_006448241.1	352	0	Citrus clementina hypothetical protein (CICLE_v10014762mg) mRNA, complete cds	--	--	--	--	Q9ZU38	631	8e-64	Probable ribose-5-phosphate isomerase 2 OS=Arabidopsis thaliana GN=RPI2 PE=1 SV=1	PF04082//PF00335//PF00122//PF13903//PF15957//PF06026	Fungal specific transcription factor domain//Tetraspanin family//E1-E2 ATPase//PMP-22/EMP/MP20/Claudin tight junction//Commissureless//Ribose 5-phosphate isomerase A (phosphoriboisomerase A)	GO:0006098//GO:0009052//GO:0006351//GO:0007411//GO:0015976	pentose-phosphate shunt//pentose-phosphate shunt, non-oxidative branch//transcription, DNA-templated//axon guidance//carbon utilization	GO:0003677//GO:0004751//GO:0000166//GO:0008270//GO:0046872	DNA binding//ribose-5-phosphate isomerase activity//nucleotide binding//zinc ion binding//metal ion binding	GO:0016021//GO:0005634	integral component of membrane//nucleus	KOG3075	Ribose 5-phosphate isomerase
Cluster-16487.63805			823	4.6e-85	ATP synthase subunit b like [Actinidia chinensis var. chinensis]	--	--	--	--	--	--	--	--	--	--	--	--	--	--	--	--	--	--	--	--	--	--	--
Cluster-16487.69985			1047	1.6e-111	ethylene receptor [Diospyros kaki]	90959593	AB243790.1	653	0	Diospyros kaki DkETR2 mRNA for ethylene receptor, complete cds	K14509	ETR, ERS	ethylene receptor	http://www.genome.jp/dbget-bin/www_bget?ko:K14509	Q0WPQ2	388	1.8e-36	Ethylene receptor 2 OS=Arabidopsis thaliana GN=ETR2 PE=1 SV=2	--	--	--	--	--	--	--	--	--	--
Cluster-16487.95155			282	3.2e-23	hypothetical protein BVC80_1431g38 [Macleaya cordata]	388518370	BT147453.1	47	8.17947e-14	Medicago truncatula clone JCVI-FLMt-14J7 unknown mRNA	--	--	--	--	--	--	--	--	--	--	--	--	--	--	--	--	--	--
Cluster-16487.70482			337	2.7e-28	Plastid division protein [Actinidia chinensis var. chinensis]	--	--	--	--	--	--	--	--	--	Q9M373	228	5.3e-17	Arabinogalactan peptide 20 OS=Arabidopsis thaliana GN=AGP20 PE=3 SV=1	--	--	--	--	--	--	--	--	--	--
Cluster-16487.36263			1184	6.1e-127	Mitogen-activated protein kinase kinase [Actinidia chinensis var. chinensis]	--	--	--	--	--	--	--	--	--	Q40541	398	3.8e-37	Mitogen-activated protein kinase kinase kinase NPK1 OS=Nicotiana tabacum GN=NPK1 PE=1 SV=1	PF07714//PF00069//PF02936	Protein tyrosine kinase//Protein kinase domain//Cytochrome c oxidase subunit IV	GO:0006123//GO:0006468//GO:0015992	mitochondrial electron transport, cytochrome c to oxygen//protein phosphorylation//proton transport	GO:0005524//GO:0004672//GO:0004129	ATP binding//protein kinase activity//cytochrome-c oxidase activity	GO:0045277	respiratory chain complex IV	--	--
Cluster-16487.142322			1593	1.3e-174	pectinesterase 2, partial [Diospyros kaki]	--	--	--	--	--	--	--	--	--	Q3E9D3	692	1.7e-71	Probable pectinesterase 55 OS=Arabidopsis thaliana GN=PME55 PE=2 SV=1	PF01095	Pectinesterase	GO:0042545//GO:0005985//GO:0005982	cell wall modification//sucrose metabolic process//starch metabolic process	GO:0030599	pectinesterase activity	GO:0005618	cell wall	--	--
Cluster-16487.118697			397	7.9e-36	hypothetical protein BVC80_8971g57 [Macleaya cordata]	--	--	--	--	--	--	--	--	--	--	--	--	--	--	--	--	--	--	--	--	--	--	--
Cluster-16487.121682			2775	1.9e-311	LON 2 protease [Vaccinium corymbosum]	731381275	XM_002282621.2	1058	0	PREDICTED: Vitis vinifera lon protease homolog 2, peroxisomal (LOC100262630), mRNA	K01338	lon	ATP-dependent Lon protease	http://www.genome.jp/dbget-bin/www_bget?ko:K01338	O64948	2554	5e-287	Lon protease homolog 2, peroxisomal OS=Arabidopsis thaliana GN=LON2 PE=2 SV=1	PF05496//PF01695//PF00910//PF06068//PF07726//PF05362//PF00004//PF03193//PF07728//PF07724	Holliday junction DNA helicase ruvB N-terminus//IstB-like ATP binding protein//RNA helicase//TIP49 C-terminus//ATPase family associated with various cellular activities (AAA)//Lon protease (S16) C-terminal proteolytic domain//ATPase family associated with various cellular activities (AAA)//Protein of unknown function, DUF258//AAA domain (dynein-related subfamily)//AAA domain (Cdc48 subfamily)	GO:0006310//GO:0006281//GO:0006508//GO:0006510	DNA recombination//DNA repair//proteolysis//obsolete ATP-dependent proteolysis	GO:0003724//GO:0016887//GO:0005525//GO:0003924//GO:0003723//GO:0003678//GO:0005524//GO:0004176//GO:0004252//GO:0009378	RNA helicase activity//ATPase activity//GTP binding//GTPase activity//RNA binding//DNA helicase activity//ATP binding//ATP-dependent peptidase activity//serine-type endopeptidase activity//four-way junction helicase activity	GO:0009379//GO:0005657	Holliday junction helicase complex//replication fork	KOG2004	Mitochondrial ATP-dependent protease PIM1/LON
Cluster-16487.181586			1464	2.3e-159	transcription factor WRKY3 [Diospyros kaki]	386686574	JQ820201.1	202	5.03106e-99	Camellia sinensis WRKY transcription factor 40 mRNA, complete cds	--	--	--	--	Q9SAH7	635	1.4e-64	Probable WRKY transcription factor 40 OS=Arabidopsis thaliana GN=WRKY40 PE=1 SV=1	PF13851//PF02178//PF03106//PF15460//PF06003	Growth-arrest specific micro-tubule binding//AT hook motif//WRKY DNA -binding domain//Something about silencing, SAS, complex subunit 4//Survival motor neuron protein (SMN)	GO:0006397//GO:0016573//GO:0006355//GO:0048870	mRNA processing//histone acetylation//regulation of transcription, DNA-templated//cell motility	GO:0003677//GO:0003700//GO:0043565//GO:0003723	DNA binding//transcription factor activity, sequence-specific DNA binding//sequence-specific DNA binding//RNA binding	GO:0005667//GO:0005737//GO:0005634//GO:0031514	transcription factor complex//cytoplasm//nucleus//motile cilium	--	--
Cluster-16487.14277	--	--	--	--	--	--	--	--	--	--	--	--	--	--	--	--	--	--	PF00639//PF01442	PPIC-type PPIASE domain//Apolipoprotein A1/A4/E domain	GO:0042157//GO:0006869	lipoprotein metabolic process//lipid transport	GO:0008289//GO:0016853	lipid binding//isomerase activity	GO:0005576	extracellular region	--	--
Cluster-16487.63804			820	1.1e-84	PREDICTED: uncharacterized protein LOC100244942 isoform X1 [Vitis vinifera]	--	--	--	--	--	--	--	--	--	--	--	--	--	--	--	--	--	--	--	--	--	--	--
Cluster-16487.111667			1350	3.4e-146	Aspartyl protease precursor [Actinidia chinensis var. chinensis]	848931488	XM_012973331.1	87	3.85857e-35	PREDICTED: Erythranthe guttatus aspartic proteinase nepenthesin-2 (LOC105950011), mRNA	--	--	--	--	Q766C2	337	4.4e-30	Aspartic proteinase nepenthesin-2 OS=Nepenthes gracilis GN=nep2 PE=1 SV=1	PF00026	Eukaryotic aspartyl protease	GO:0006508	proteolysis	GO:0004190	aspartic-type endopeptidase activity	--	--	--	--
Cluster-16487.59669			2178	4e-242	Ammonium transporter 3 member like [Actinidia chinensis var. chinensis]	751068280	KJ598799.1	495	0	Prunus persica clone PpeAMT3_5 ammonium transporter (AMT) mRNA, complete cds	K03320	amt, AMT, MEP	ammonium transporter, Amt family	http://www.genome.jp/dbget-bin/www_bget?ko:K03320	Q84KJ6	2008	9.3e-224	Ammonium transporter 3 member 1 OS=Oryza sativa subsp. japonica GN=AMT3-1 PE=2 SV=1	PF00909	Ammonium Transporter Family	GO:0015696	ammonium transport	GO:0008519	ammonium transmembrane transporter activity	GO:0016020	membrane	KOG0682	Ammonia permease
Cluster-16487.182632			708	5.3e-72	Zinc finger protein [Actinidia chinensis var. chinensis]	--	--	--	--	--	--	--	--	--	--	--	--	--	--	--	--	--	--	--	--	--	--	--
Cluster-16487.97232			842	9e-88	expansin-A8-like [Olea europaea var. sylvestris]	848848229	XM_012986231.1	242	8.4057e-122	PREDICTED: Erythranthe guttatus expansin-A8-like (LOC105961936), mRNA	--	--	--	--	O22874	766	2.6e-80	Expansin-A8 OS=Arabidopsis thaliana GN=EXPA8 PE=2 SV=1	--	--	--	--	--	--	--	--	--	--
Cluster-16487.96702			445	7.9e-42	PREDICTED: expansin-A8-like [Populus euphratica]	94962950	DQ499635.1	160	2.57967e-76	Vasconcellea cundinamarcensis expansin precursor (Exp2) mRNA, complete cds	--	--	--	--	Q40636	391	6.5e-37	Expansin-A2 OS=Oryza sativa subsp. japonica GN=EXPA2 PE=2 SV=2	--	--	--	--	--	--	--	--	--	--
Cluster-16487.177349			1028	5.5e-109	PREDICTED: GDSL esterase..lipase 1 [Vitis vinifera]	--	--	--	--	--	--	--	--	--	Q9FLN0	843	7e-89	GDSL esterase/lipase 1 OS=Arabidopsis thaliana GN=GLIP1 PE=1 SV=1	PF00657//PF06404	GDSL-like Lipase/Acylhydrolase//Phytosulfokine precursor protein (PSK)	GO:0008283//GO:0040007//GO:0007165	cell proliferation//growth//signal transduction	GO:0016788//GO:0008083	hydrolase activity, acting on ester bonds//growth factor activity	GO:0005576	extracellular region	--	--
Cluster-16487.147604			1115	4.8e-119	BAHD acyltransferase [Actinidia chinensis var. chinensis]	657991879	XM_008389967.1	194	1.01225e-94	PREDICTED: Malus x domestica uncharacterized acetyltransferase At3g50280-like (LOC103450600), mRNA	--	--	--	--	Q9FF86	349	1.4e-31	BAHD acyltransferase DCR OS=Arabidopsis thaliana GN=DCR PE=2 SV=1	PF02458	Transferase family	--	--	GO:0016747	transferase activity, transferring acyl groups other than amino-acyl groups	--	--	--	--
Cluster-16487.54813			2430	2.6e-271	9-cis-epoxycarotenoid dioxygenase 1 [Camellia sinensis]	310756664	GU559991.1	1464	0	Diospyros kaki 9-cis-epoxycarotenoid dioxygenase (NCED1+3') mRNA, partial cds	K09840	NCED	9-cis-epoxycarotenoid dioxygenase	http://www.genome.jp/dbget-bin/www_bget?ko:K09840	Q9M6E8	2207	8.5e-247	9-cis-epoxycarotenoid dioxygenase NCED1, chloroplastic OS=Phaseolus vulgaris GN=NCED1 PE=2 SV=1	--	--	--	--	--	--	--	--	--	--
Cluster-16487.143011			1590	4.4e-174	PREDICTED: serine..threonine-protein kinase-like protein At3g51990 [Nicotiana attenuata]	645251124	XM_008233313.1	177	3.15815e-85	PREDICTED: Prunus mume serine/threonine-protein kinase-like protein At3g51990 (LOC103330706), mRNA	--	--	--	--	Q9SV05	980	1.1e-104	Serine/threonine-protein kinase-like protein At3g51990 OS=Arabidopsis thaliana GN=At3g51990 PE=2 SV=1	PF00069//PF07714	Protein kinase domain//Protein tyrosine kinase	GO:0006468	protein phosphorylation	GO:0004672//GO:0005524	protein kinase activity//ATP binding	--	--	--	--
Cluster-16487.35797			749	5e-77	unnamed protein product [Coffea canephora]	848926116	XM_013003427.1	59	4.15471e-20	PREDICTED: Erythranthe guttatus uncharacterized LOC105978019 (LOC105978019), mRNA	--	--	--	--	--	--	--	--	PF00643	B-box zinc finger	--	--	GO:0008270	zinc ion binding	GO:0005622	intracellular	--	--
Cluster-16487.48365			1976	7.9e-219	Bifunctional pectinesterase 18..rRNA N-glycosylase [Actinidia chinensis var. chinensis]	703117842	XM_010103169.1	249	3.07883e-125	Morus notabilis Pectinesterase/pectinesterase inhibitor partial mRNA	K01051	E3.1.1.11	pectinesterase	http://www.genome.jp/dbget-bin/www_bget?ko:K01051	P09607	1595	5.4e-176	Pectinesterase 2.1 OS=Solanum lycopersicum GN=PME2.1 PE=2 SV=2	PF04043//PF01095	Plant invertase/pectin methylesterase inhibitor//Pectinesterase	GO:0042545//GO:0005982//GO:0005985	cell wall modification//starch metabolic process//sucrose metabolic process	GO:0030599//GO:0004857	pectinesterase activity//enzyme inhibitor activity	GO:0005618	cell wall	--	--
Cluster-16487.69986			2619	4.8e-293	ethylene receptor [Diospyros kaki]	90959593	AB243790.1	1844	0	Diospyros kaki DkETR2 mRNA for ethylene receptor, complete cds	K14509	ETR, ERS	ethylene receptor	http://www.genome.jp/dbget-bin/www_bget?ko:K14509	Q9ZTP3	1412	2e-154	Protein EIN4 OS=Arabidopsis thaliana GN=EIN4 PE=1 SV=1	PF00072//PF00512//PF13492//PF01590	Response regulator receiver domain//His Kinase A (phospho-acceptor) domain//GAF domain//GAF domain	GO:0000160//GO:0007165//GO:0016310	phosphorelay signal transduction system//signal transduction//phosphorylation	GO:0005515//GO:0000155	protein binding//phosphorelay sensor kinase activity	GO:0009365	protein histidine kinase complex	--	--
Cluster-16487.37074			984	4.9e-104	Low-specificity L-threonine aldolase [Actinidia chinensis var. chinensis]	--	--	--	--	--	K01620	ltaE	threonine aldolase	http://www.genome.jp/dbget-bin/www_bget?ko:K01620	Q8RXU4	801	3.6e-84	Probable low-specificity L-threonine aldolase 1 OS=Arabidopsis thaliana GN=THA1 PE=1 SV=1	PF00282//PF01212//PF00202	Pyridoxal-dependent decarboxylase conserved domain//Beta-eliminating lyase//Aminotransferase class-III	GO:0019752//GO:0006520	carboxylic acid metabolic process//cellular amino acid metabolic process	GO:0030170//GO:0016829//GO:0016831//GO:0008483	pyridoxal phosphate binding//lyase activity//carboxy-lyase activity//transaminase activity	--	--	KOG1368	Threonine aldolase
Cluster-16487.75897			401	1.9e-36	BZIP transcription factor [Actinidia chinensis var. chinensis]	--	--	--	--	--	--	--	--	--	P24068	183	1.6e-12	Ocs element-binding factor 1 OS=Zea mays GN=OBF1 PE=2 SV=2	PF04111//PF07716//PF03234//PF00170//PF06005//PF03131//PF06156	Autophagy protein Apg6//Basic region leucine zipper//Cdc37 N terminal kinase binding//bZIP transcription factor//Protein of unknown function (DUF904)//bZIP Maf transcription factor//Protein of unknown function (DUF972)	GO:0043093//GO:0006260//GO:0006355//GO:0006914//GO:0000917	FtsZ-dependent cytokinesis//DNA replication//regulation of transcription, DNA-templated//autophagy//barrier septum assembly	GO:0003700//GO:0003677//GO:0019901//GO:0043565	transcription factor activity, sequence-specific DNA binding//DNA binding//protein kinase binding//sequence-specific DNA binding	GO:0005667//GO:0005737//GO:0005634	transcription factor complex//cytoplasm//nucleus	--	--
Cluster-16487.132447			2105	8.2e-234	mannosidase 1, partial [Diospyros kaki]	255538705	XM_002510372.1	306	5.9461e-157	Ricinus communis hydrolase, hydrolyzing O-glycosyl compounds, putative, mRNA	K19355	MAN	mannan endo-1,4-beta-mannosidase	http://www.genome.jp/dbget-bin/www_bget?ko:K19355	Q9FJZ3	1423	4.4e-156	Mannan endo-1,4-beta-mannosidase 7 OS=Arabidopsis thaliana GN=MAN7 PE=2 SV=1	PF00150//PF14659	Cellulase (glycosyl hydrolase family 5)//Phage integrase, N-terminal SAM-like domain	GO:0015074//GO:0005975	DNA integration//carbohydrate metabolic process	GO:0003677//GO:0004553	DNA binding//hydrolase activity, hydrolyzing O-glycosyl compounds	--	--	--	--
Cluster-16487.155456			726	5.1e-74	PREDICTED: uncharacterized protein At1g01500-like [Solanum tuberosum]	--	--	--	--	--	--	--	--	--	Q8GUH2	307	8.9e-27	Uncharacterized protein At1g01500 OS=Arabidopsis thaliana GN=At1g01500 PE=2 SV=1	--	--	--	--	--	--	--	--	--	--
Cluster-16487.157969			955	1.5e-100	Signal transduction histidine-protein kinase [Actinidia chinensis var. chinensis]	645255719	XM_008235403.1	240	2.40128e-120	PREDICTED: Prunus mume uncharacterized LOC103332654 (LOC103332654), mRNA	--	--	--	--	--	--	--	--	--	--	--	--	--	--	--	--	--	--
Cluster-16487.37079			839	2.3e-87	Low-specificity L-threonine aldolase [Actinidia chinensis var. chinensis]	567900397	XM_006442624.1	222	1.29946e-110	Citrus clementina hypothetical protein (CICLE_v10020798mg) mRNA, complete cds	K01620	ltaE	threonine aldolase	http://www.genome.jp/dbget-bin/www_bget?ko:K01620	Q8RXU4	711	7.3e-74	Probable low-specificity L-threonine aldolase 1 OS=Arabidopsis thaliana GN=THA1 PE=1 SV=1	PF01053//PF01212//PF00155	Cys/Met metabolism PLP-dependent enzyme//Beta-eliminating lyase//Aminotransferase class I and II	GO:0006520//GO:0009058	cellular amino acid metabolic process//biosynthetic process	GO:0016829//GO:0030170	lyase activity//pyridoxal phosphate binding	--	--	KOG1368	Threonine aldolase
Cluster-16487.178887			931	7.6e-98	filamentous flower [Sarracenia purpurea]	745991772	AB938212.1	423	0	Sarracenia purpurea FIL mRNA for filamentous flower, complete cds	--	--	--	--	O22152	695	8e-72	Axial regulator YABBY 1 OS=Arabidopsis thaliana GN=YAB1 PE=1 SV=1	PF04690	YABBY protein	GO:0007275	multicellular organismal development	--	--	--	--	--	--
Cluster-16487.95794			364	1.8e-32	U-box domain-containing protein [Actinidia chinensis var. chinensis]	702492082	XM_010037822.1	75	4.27588e-29	PREDICTED: Eucalyptus grandis U-box domain-containing protein 3 (LOC104425203), mRNA	K08332	VAC8	vacuolar protein 8	http://www.genome.jp/dbget-bin/www_bget?ko:K08332	--	--	--	--	PF00514//PF02985//PF06393	Armadillo/beta-catenin-like repeat//HEAT repeat//BH3 interacting domain (BID)	GO:0043065	positive regulation of apoptotic process	GO:0005515	protein binding	GO:0005737	cytoplasm	--	--
Cluster-16487.154501			430	2.4e-39	GBF-interacting protein like [Actinidia chinensis var. chinensis]	743812183	XM_011020905.1	77	2.09005e-29	PREDICTED: Populus euphratica uncharacterized LOC105122005 (LOC105122005), transcript variant X2, mRNA	K06700	PSMF1	proteasome inhibitor subunit 1 (PI31)	http://www.genome.jp/dbget-bin/www_bget?ko:K06700	--	--	--	--	PF16818//PF06338//PF08057	Protein SLM4//ComK protein//Erythromycin resistance leader peptide	GO:0030420//GO:0016237//GO:0007165//GO:0046677	establishment of competence for transformation//lysosomal microautophagy//signal transduction//response to antibiotic	--	--	GO:0034448	EGO complex	--	--
Cluster-16487.106639			201	3.1e-13	uncharacterized protein LOC111397860 [Olea europaea var. sylvestris]	--	--	--	--	--	--	--	--	--	--	--	--	--	--	--	--	--	--	--	--	--	--	--
Cluster-16487.149488			1778	7.7e-196	fatty acid desaturase [Camellia chekiangoleosa]	703133701	XM_010107154.1	351	0	Morus notabilis Omega-6 fatty acid desaturase, endoplasmic reticulum isozyme 2 partial mRNA	K10256	FAD2	omega-6 fatty acid desaturase (delta-12 desaturase)	http://www.genome.jp/dbget-bin/www_bget?ko:K10256	P48631	1625	1.9e-179	Omega-6 fatty acid desaturase, endoplasmic reticulum isozyme 2 OS=Glycine max GN=FAD2-2 PE=2 SV=1	PF11960//PF00487	Domain of unknown function (DUF3474)//Fatty acid desaturase	GO:0055114//GO:0006629	oxidation-reduction process//lipid metabolic process	GO:0016717	oxidoreductase activity, acting on paired donors, with oxidation of a pair of donors resulting in the reduction of molecular oxygen to two molecules of water	--	--	--	--
Cluster-16487.103781			1888	1.4e-208	PREDICTED: pectinesterase 3-like [Juglans regia]	848847863	XM_012977274.1	250	9.16342e-126	PREDICTED: Erythranthe guttatus pectinesterase 3-like (LOC105953575), mRNA	--	--	--	--	Q43111	1668	2e-184	Pectinesterase 3 OS=Phaseolus vulgaris GN=MPE3 PE=2 SV=1	PF04043//PF02322//PF01095	Plant invertase/pectin methylesterase inhibitor//Cytochrome bd terminal oxidase subunit II//Pectinesterase	GO:0055114//GO:0005982//GO:0042545//GO:0005985	oxidation-reduction process//starch metabolic process//cell wall modification//sucrose metabolic process	GO:0030599//GO:0004857	pectinesterase activity//enzyme inhibitor activity	GO:0016020//GO:0005618	membrane//cell wall	--	--
Cluster-16487.147606			1115	4.9e-119	BAHD acyltransferase [Actinidia chinensis var. chinensis]	657991879	XM_008389967.1	189	6.21073e-92	PREDICTED: Malus x domestica uncharacterized acetyltransferase At3g50280-like (LOC103450600), mRNA	--	--	--	--	Q9FF86	349	1.5e-31	BAHD acyltransferase DCR OS=Arabidopsis thaliana GN=DCR PE=2 SV=1	PF02458	Transferase family	--	--	GO:0016747	transferase activity, transferring acyl groups other than amino-acyl groups	--	--	--	--
Cluster-16487.58143			994	3.4e-105	Phosphatidylcholine:diacylglycerol cholinephosphotransferase [Actinidia chinensis var. chinensis]	702380520	XM_010065171.1	250	4.93345e-126	PREDICTED: Eucalyptus grandis phosphatidylcholine:diacylglycerol cholinephosphotransferase 1-like (LOC104450566), mRNA	--	--	--	--	Q9LVZ7	860	5.3e-91	Phosphatidylcholine:diacylglycerol cholinephosphotransferase 1 OS=Arabidopsis thaliana GN=ROD1 PE=1 SV=1	--	--	--	--	--	--	--	--	--	--
Cluster-16487.157360			965	9e-102	PHD finger protein ALFIN-LIKE 4, N-terminally processed like [Actinidia chinensis var. chinensis]	590575537	XM_007012652.1	389	0	Theobroma cacao ALF domain class transcription factor isoform 1 (TCM_037580) mRNA, complete cds	--	--	--	--	O81488	877	6.5e-93	PHD finger protein ALFIN-LIKE 4 OS=Arabidopsis thaliana GN=AL4 PE=1 SV=2	PF09057//PF07649//PF00628//PF12165//PF00130	Second Mitochondria-derived Activator of Caspases//C1-like domain//PHD-finger//Domain of unknown function (DUF3594)//Phorbol esters/diacylglycerol binding domain (C1 domain)	GO:0006919//GO:0035556//GO:0006355//GO:0006915//GO:0055114	activation of cysteine-type endopeptidase activity involved in apoptotic process//intracellular signal transduction//regulation of transcription, DNA-templated//apoptotic process//oxidation-reduction process	GO:0042393//GO:0005515//GO:0047134	histone binding//protein binding//protein-disulfide reductase activity	GO:0005739	mitochondrion	--	--
Cluster-16487.118699			397	5.7e-36	hypothetical protein BVC80_8971g57 [Macleaya cordata]	--	--	--	--	--	--	--	--	--	--	--	--	--	PF04062	ARP2/3 complex ARPC3 (21 kDa) subunit	GO:0034314//GO:0030833	Arp2/3 complex-mediated actin nucleation//regulation of actin filament polymerization	--	--	GO:0005856//GO:0005885	cytoskeleton//Arp2/3 protein complex	--	--
Cluster-16487.151422	--	--	--	--	--	575789562	KF814915.1	199	3.2961e-98	Diospyros kaki microsatellite Dk3073 sequence	--	--	--	--	--	--	--	--	--	--	--	--	--	--	--	--	--	--
Cluster-16487.157976			266	1.3e-20	PREDICTED: uncharacterized protein LOC103721987 [Phoenix dactylifera]	--	--	--	--	--	--	--	--	--	--	--	--	--	PF09432	Tho complex subunit THP2	GO:0006368//GO:0006406	transcription elongation from RNA polymerase II promoter//mRNA export from nucleus	--	--	GO:0000446	nucleoplasmic THO complex	--	--
Cluster-16487.110428			2175	7.3e-242	Stomatal closure-related actin-binding protein [Actinidia chinensis var. chinensis]	731393741	XM_002269673.2	669	0	PREDICTED: Vitis vinifera uncharacterized LOC100242766 (LOC100242766), transcript variant X1, mRNA	--	--	--	--	O48791	1918	2.1e-213	Stomatal closure-related actin-binding protein 1 OS=Arabidopsis thaliana GN=SCAB1 PE=1 SV=1	PF06305//PF16711	Protein of unknown function (DUF1049)//Actin-binding domain of plant-specific actin-binding protein	--	--	GO:0003779	actin binding	GO:0005887	integral component of plasma membrane	--	--
Cluster-16487.102583	--	--	--	--	--	--	--	--	--	--	--	--	--	--	--	--	--	--	--	--	--	--	--	--	--	--	--	--
Cluster-16487.105711			1167	1.1e-124	3-oxoacyl-[acyl-carrier-protein] synthase 3 A, chloroplastic [Manihot esculenta]	469469479	KC342955.1	406	0	Camellia chekiangoleosa isolate zjs01 ketoacyl-ACP synthase III (KAS III) mRNA, complete cds	K00648	fabH	3-oxoacyl-	http://www.genome.jp/dbget-bin/www_bget?ko:K00648	P49244	1113	8.7e-120	3-oxoacyl-[acyl-carrier-protein] synthase 3 A, chloroplastic OS=Cuphea wrightii GN=KAS3A PE=2 SV=2	PF08490//PF08541//PF08545	Domain of unknown function (DUF1744)//3-Oxoacyl-[acyl-carrier-protein (ACP)] synthase III C terminal//3-Oxoacyl-[acyl-carrier-protein (ACP)] synthase III	GO:0042967//GO:0008610//GO:0006260//GO:0006633	acyl-carrier-protein biosynthetic process//lipid biosynthetic process//DNA replication//fatty acid biosynthetic process	GO:0008270//GO:0004315//GO:0016747//GO:0003887	zinc ion binding//3-oxoacyl-[acyl-carrier-protein] synthase activity//transferase activity, transferring acyl groups other than amino-acyl groups//DNA-directed DNA polymerase activity	GO:0005634//GO:0042575//GO:0005835	nucleus//DNA polymerase complex//fatty acid synthase complex	--	--
Cluster-16487.89828			577	7.1e-57	PREDICTED: ethylene-responsive transcription factor ERF061 [Vitis vinifera]	764581302	XM_004298847.2	108	3.91286e-47	PREDICTED: Fragaria vesca subsp. vesca ethylene-responsive transcription factor ERF061 (LOC101312151), mRNA	--	--	--	--	Q9C7W2	428	6e-41	Ethylene-responsive transcription factor ERF061 OS=Arabidopsis thaliana GN=ERF061 PE=2 SV=1	PF00847//PF07941	AP2 domain//Potassium channel Kv1.4 tandem inactivation domain	GO:0006355//GO:0006813	regulation of transcription, DNA-templated//potassium ion transport	GO:0005249//GO:0030955//GO:0003700	voltage-gated potassium channel activity//potassium ion binding//transcription factor activity, sequence-specific DNA binding	GO:0016021//GO:0005667//GO:0008076	integral component of membrane//transcription factor complex//voltage-gated potassium channel complex	--	--
Cluster-16487.109585			320	4.2e-27	FT [Hydrangea macrophylla]	449082926	AB741571.1	174	7.46963e-84	Camellia sinensis CsFT1 mRNA for flowering locus T, complete cds	K16223	FT	protein FLOWERING LOCUS T	http://www.genome.jp/dbget-bin/www_bget?ko:K16223	Q9SXZ2	258	2.9e-21	Protein FLOWERING LOCUS T OS=Arabidopsis thaliana GN=FT PE=1 SV=2	PF11857	Domain of unknown function (DUF3377)	--	--	GO:0004222	metalloendopeptidase activity	--	--	--	--
Cluster-16487.62947			714	1.5e-72	BOI-related E3 ubiquitin-protein like [Actinidia chinensis var. chinensis]	764590893	XM_004300246.2	52	8.54709e-16	PREDICTED: Fragaria vesca subsp. vesca BOI-related E3 ubiquitin-protein ligase 1-like (LOC101300824), mRNA	K19042	BOI	E3 ubiquitin-protein ligase BOI and related proteins	http://www.genome.jp/dbget-bin/www_bget?ko:K19042	O81851	141	1.8e-07	E3 ubiquitin-protein ligase BOI OS=Arabidopsis thaliana GN=BOI PE=1 SV=1	PF04979//PF03938	Protein phosphatase inhibitor 2 (IPP-2)//Outer membrane protein (OmpH-like)	GO:0043666//GO:0009966	regulation of phosphoprotein phosphatase activity//regulation of signal transduction	GO:0004864//GO:0051082	protein phosphatase inhibitor activity//unfolded protein binding	--	--	--	--
Cluster-16487.168321			785	9.4e-81	GREB1-like protein [Actinidia chinensis var. chinensis]	590680515	XM_007040821.1	170	2.36937e-81	Theobroma cacao Uncharacterized protein (TCM_016710) mRNA, complete cds	--	--	--	--	--	--	--	--	--	--	--	--	--	--	--	--	--	--
Cluster-16487.70914			491	4.8e-47	lachrymatory-factor synthase [Olea europaea var. sylvestris]	--	--	--	--	--	--	--	--	--	P59082	165	1.4e-10	Lachrymatory-factor synthase OS=Allium cepa GN=LFS PE=1 SV=1	PF00407	Pathogenesis-related protein Bet v I family	GO:0006952//GO:0009607	defense response//response to biotic stimulus	--	--	--	--	--	--
Cluster-16487.120746			156	3.4e-08	bifunctional L-3-cyanoalanine synthase..cysteine synthase 2, mitochondrial isoform X3 [Durio zibethinus]	47496755	AB179751.1	171	2.71369e-82	Diospyros kaki DkCAS1 mRNA for beta-cyanoalanine synthase, partial cds	K13034	ATCYSC1	L-3-cyanoalanine synthase/ cysteine synthase	http://www.genome.jp/dbget-bin/www_bget?ko:K13034	Q1KLZ2	152	4.5e-09	L-3-cyanoalanine synthase 1, mitochondrial OS=Malus domestica GN=CAS1 PE=1 SV=1	--	--	--	--	--	--	--	--	--	--
Cluster-16487.110430			2023	4.2e-224	Argininosuccinate synthase [Actinidia chinensis var. chinensis]	698447340	XM_009772318.1	549	0	PREDICTED: Nicotiana sylvestris argininosuccinate synthase, chloroplastic (LOC104221286), mRNA	K01940	argG, ASS1	argininosuccinate synthase	http://www.genome.jp/dbget-bin/www_bget?ko:K01940	Q9SZX3	1845	8.2e-205	Argininosuccinate synthase, chloroplastic OS=Arabidopsis thaliana GN=At4g24830 PE=2 SV=3	PF00764	Arginosuccinate synthase	GO:0006560//GO:0006522//GO:0006531//GO:0006526	proline metabolic process//alanine metabolic process//aspartate metabolic process//arginine biosynthetic process	GO:0005524//GO:0004055	ATP binding//argininosuccinate synthase activity	--	--	KOG1706	Argininosuccinate synthase
Cluster-16487.167940			803	5.9e-83	protein FMP32, mitochondrial-like [Quercus suber]	764512324	XM_004287792.2	247	2.81959e-124	PREDICTED: Fragaria vesca subsp. vesca protein FMP32, mitochondrial (LOC101307532), mRNA	--	--	--	--	P43557	228	1.2e-17	Protein FMP32, mitochondrial OS=Saccharomyces cerevisiae (strain ATCC 204508 / S288c) GN=FMP32 PE=1 SV=1	PF02183//PF16331//PF16716	Homeobox associated leucine zipper//TolA binding protein trimerisation//Bone marrow stromal antigen 2	GO:0070206//GO:0051607//GO:0006355	protein trimerization//defense response to virus//regulation of transcription, DNA-templated	GO:0003700//GO:0043565	transcription factor activity, sequence-specific DNA binding//sequence-specific DNA binding	GO:0005667	transcription factor complex	KOG3156	Uncharacterized membrane protein
Cluster-16487.132428			2751	0	Sulfate transporter 3.3 like [Actinidia chinensis var. chinensis]	568829752	XM_006469119.1	553	0	PREDICTED: Citrus sinensis probable sulfate transporter 3.3-like (LOC102610225), mRNA	K17471	SULTR3	sulfate transporter 3	http://www.genome.jp/dbget-bin/www_bget?ko:K17471	Q9SXS2	2470	2.5e-277	Probable sulfate transporter 3.3 OS=Arabidopsis thaliana GN=SULTR3;3 PE=2 SV=2	PF00916	Sulfate permease family	GO:0008272	sulfate transport	GO:0015116	sulfate transmembrane transporter activity	GO:0016021	integral component of membrane	--	--
Cluster-16487.146469			2898	0	Cation..H..+.. antiporter like [Actinidia chinensis var. chinensis]	571497967	XM_003542411.2	240	4.88734e-120	PREDICTED: Glycine max cation/H(+) antiporter 20-like (LOC100805993), mRNA	--	--	--	--	Q9M353	2383	3.6e-267	Cation/H(+) antiporter 20 OS=Arabidopsis thaliana GN=CHX20 PE=2 SV=1	PF00582//PF00999	Universal stress protein family//Sodium/hydrogen exchanger family	GO:0055085//GO:0006885//GO:0006950//GO:0006812	transmembrane transport//regulation of pH//response to stress//cation transport	GO:0015299	solute:proton antiporter activity	GO:0016021	integral component of membrane	--	--
Cluster-16487.118700			397	6.9e-36	hypothetical protein BVC80_8971g57 [Macleaya cordata]	--	--	--	--	--	--	--	--	--	--	--	--	--	--	--	--	--	--	--	--	--	--	--
Cluster-16487.44628			467	4.2e-44	Zinc finger protein [Actinidia chinensis var. chinensis]	514743904	XM_004960443.1	67	2.5164e-24	PREDICTED: Setaria italica zinc finger protein ZAT12-like (LOC101764019), mRNA	--	--	--	--	Q9LX85	283	4.1e-24	Zinc finger protein ZAT8 OS=Arabidopsis thaliana GN=ZAT8 PE=2 SV=1	PF16622//PF13912//PF03868//PF13465//PF00096//PF16049	zinc-finger C2H2-type//C2H2-type zinc finger//Ribosomal protein L6, N-terminal domain//Zinc-finger double domain//Zinc finger, C2H2 type//Frog antimicrobial peptide	GO:0042254//GO:0006952//GO:0006412	ribosome biogenesis//defense response//translation	GO:0003735//GO:0046872	structural constituent of ribosome//metal ion binding	GO:0005622//GO:0005576//GO:0005840	intracellular//extracellular region//ribosome	--	--
Cluster-16487.128914			1164	9e-125	PREDICTED: uncharacterized protein LOC109215763 isoform X1 [Nicotiana attenuata]	764581597	XM_004298906.2	128	4.44802e-58	PREDICTED: Fragaria vesca subsp. vesca uncharacterized LOC101304573 (LOC101304573), transcript variant X2, mRNA	--	--	--	--	--	--	--	--	--	--	--	--	--	--	--	--	--	--
Cluster-16487.112649			1897	9.7e-210	Argininosuccinate synthase [Actinidia chinensis var. chinensis]	698447340	XM_009772318.1	549	0	PREDICTED: Nicotiana sylvestris argininosuccinate synthase, chloroplastic (LOC104221286), mRNA	K01940	argG, ASS1	argininosuccinate synthase	http://www.genome.jp/dbget-bin/www_bget?ko:K01940	Q9SZX3	1773	1e-196	Argininosuccinate synthase, chloroplastic OS=Arabidopsis thaliana GN=At4g24830 PE=2 SV=3	PF00764	Arginosuccinate synthase	GO:0006526//GO:0006560//GO:0006522//GO:0006531	arginine biosynthetic process//proline metabolic process//alanine metabolic process//aspartate metabolic process	GO:0004055//GO:0005524	argininosuccinate synthase activity//ATP binding	--	--	KOG1706	Argininosuccinate synthase
Cluster-16487.106118			1177	2.7e-126	NAC domain-containing protein [Actinidia chinensis var. chinensis]	747100504	XM_011100040.1	228	1.09707e-113	PREDICTED: Sesamum indicum NAC domain-containing protein 72-like (LOC105177026), mRNA	--	--	--	--	Q93VY3	905	4.2e-96	NAC domain-containing protein 72 OS=Arabidopsis thaliana GN=NAC072 PE=2 SV=1	PF02365	No apical meristem (NAM) protein	GO:0006355	regulation of transcription, DNA-templated	GO:0003677	DNA binding	--	--	--	--
Cluster-16487.73708	--	--	--	--	--	703148731	XM_010111118.1	729	0	Morus notabilis hypothetical protein partial mRNA	--	--	--	--	Q9ZQB9	2688	1.8e-302	Probable xyloglucan glycosyltransferase 12 OS=Arabidopsis thaliana GN=CSLC12 PE=1 SV=1	PF13506	Glycosyl transferase family 21	--	--	GO:0016757	transferase activity, transferring glycosyl groups	--	--	--	--
Cluster-16487.95152			847	3.3e-88	Peptide methionine sulfoxide reductase MsrA [Corchorus capsularis]	698421862	XM_009781521.1	120	7.9823e-54	PREDICTED: Nicotiana sylvestris peptide methionine sulfoxide reductase (LOC104228962), mRNA	K07304	msrA	peptide-methionine (S)-S-oxide reductase	http://www.genome.jp/dbget-bin/www_bget?ko:K07304	P54153	812	1.7e-85	Peptide methionine sulfoxide reductase (Fragment) OS=Solanum lycopersicum GN=E4 PE=3 SV=1	PF01625	Peptide methionine sulfoxide reductase	GO:0006464//GO:0055114	cellular protein modification process//oxidation-reduction process	GO:0008113	peptide-methionine (S)-S-oxide reductase activity	--	--	KOG1635	Peptide methionine sulfoxide reductase
Cluster-16487.148928			413	8.1e-38	auxin-responsive protein SAUR50-like [Quercus suber]	590702854	XM_007046660.1	96	2.01694e-40	Theobroma cacao SAUR family protein (TCM_046673) mRNA, partial cds	K14488	SAUR	SAUR family protein	http://www.genome.jp/dbget-bin/www_bget?ko:K14488	P33081	216	2.5e-16	Auxin-induced protein 15A OS=Glycine max PE=2 SV=1	PF02519	Auxin responsive protein	GO:0009733	response to auxin	--	--	--	--	--	--
Cluster-16487.85537	--	--	--	--	--	318136813	HQ108112.1	169	1.6909e-81	Actinidia deliciosa var. deliciosa pectate lyase (PL1) mRNA, partial cds	K01728	pel	pectate lyase	http://www.genome.jp/dbget-bin/www_bget?ko:K01728	Q9M8Z8	517	1.1e-51	Probable pectate lyase 8 OS=Arabidopsis thaliana GN=At3g07010 PE=2 SV=1	--	--	--	--	--	--	--	--	--	--
Cluster-16487.106219			2025	2.1e-224	Inactive beta-amylase [Actinidia chinensis var. chinensis]	--	--	--	--	--	--	--	--	--	Q8VYW2	1520	3.4e-167	Inactive beta-amylase 9 OS=Arabidopsis thaliana GN=BAM9 PE=2 SV=1	PF01373	Glycosyl hydrolase family 14	GO:0005985//GO:0005982//GO:0000272	sucrose metabolic process//starch metabolic process//polysaccharide catabolic process	GO:0016161	beta-amylase activity	--	--	--	--
Cluster-16487.105549			479	1.7e-45	PREDICTED: ethylene-responsive transcription factor RAP2-3 [Theobroma cacao]	703149366	XM_010111282.1	114	1.84267e-50	Morus notabilis Ethylene-responsive transcription factor partial mRNA	K09286	EREBP	EREBP-like factor	http://www.genome.jp/dbget-bin/www_bget?ko:K09286	P42736	346	2e-31	Ethylene-responsive transcription factor RAP2-3 OS=Arabidopsis thaliana GN=RAP2-3 PE=1 SV=2	PF00847	AP2 domain	GO:0006355	regulation of transcription, DNA-templated	GO:0003700	transcription factor activity, sequence-specific DNA binding	GO:0005667	transcription factor complex	--	--
